# Supplementary material for: Transcriptome and UPLC-MS/MS reveal mechanisms of amino acid biosynthesis in sweet orange ‘Newhall’ after different rootstocks grafting
Source: Front Plant Sci. 2023 Jul 11;14:1216826. doi: 10.3389/fpls.2023.1216826 (PMC10366444; doi:10.3389/fpls.2023.1216826)
Supplement: Supplementary file 2 [file Table_1.xlsx]

## Sheet: Table S1
Table S1. The primers used for RT-qPCR.
Gene ID	Forward Primer (5'→3')	Reverse Primer (5'→3')
Actin	CCAAGCAGCATGAAGATCAA	ATCTGCTGGAAGGTGCTGAG
Cs_ont_2g000110	CGTGGCATACCATAGAGC	TTCAACCCAGGACAAAGT
Cs_ont_2g008890	GGCTCATCAGTGCTATTCC	GACCCTAACCCAACAACC
Cs_ont_7g002290	TGGTAGGAGGCGAGATGC	CCTGAAACCCTGGAAACG
Cs_ont_8g027050	TCACCGATGTCTTGTTCC	CGAGTGATTCCAGGCAGA
Cs_ont_8g027100	CGAAGGTTTGAAGGCACA	CCATCGCTTGTTGGAGTG
Cs_ont_6g013390	TTGTATGGACACCGAGTTG	CTCGCTATCTGCTGTATTTG
Cs_ont_4g003990	TGTGGCAGGCAGGGTTGA	CGCCGTGAATGGGTGGAT
Cs_ont_2g005360	AAGCCGAAGCATCCTGAG	TTTGGGAGACGGAGTTGG
Cs_ont_8g000470	CTAAAGAAGCCTACTACTACAGA	ATCAAGATTATTTGCCCAC
Cs_ont_5g004340	GGAAGCAAGCCAAGACCA	GGCAATCAGAGCCCACCT
Cs_ont_4g005020	GTGGCAAGAGTTGTCGTT	GAAATTCCCATGTTTGATGT
Cs_ont_9g001870	CCGTTCTTACTCCTTATGC	TTGACCTGGAAACAACCT
novel.674	CTCAAGCCATTTCCACTG	ATAGACAACCCTCGTGCT
Cs_ont_5g036830	TATCACCATCGGTCACAA	CATCAGCCCAAGCAAAGT
Cs_ont_9g013670	TCGTCCATTCCATTTGTT	CTGCTGCTGAAGGGTTTA
Cs_ont_1g027680	ACATCGGAGAATAGTGCTG	TCAGTCACTTTCTTATTAGCG
Cs_ont_1g023430	CCTCGGATAAGACTTGCTC	GCTTCCATAATTGCACCA
Cs_ont_2g004750	AAATACCATAGGCGACATAA	AAACGTCTACGGCAACTC
Cs_ont_3g022790	GATTCTGCGGAAACCTTG	CTGCCGTCTCCATCTCAT
Cs_ont_8g005060	GCCTACGAGGTTTACTGG	GAAAGCGTCTTCTTGTGC
Cs_ont_8g027160	CCGCAACAGCAGTTCATT	CCCAGGTAGAGCCAAGAC

## Sheet: Table S2
Table S2. Relative content and differential accumulation of amino acids in CT and CJ peels .
Compounds	CAS	CT1-1	CT1-2	CT1-3	CJ1-1	CJ1-2	CJ1-3	CT2-1	CT2-2	CT2-3	CJ2-1	CJ2-2	CJ2-3	CT3-1	CT3-2	CT3-3	CJ3-1	CJ3-2	CJ3-3
N(6),N(6)-Dimethyl-L-lysine	2259-86-1	4.15159e+07	3.15563e+07	3.66018e+07	4.70351e+07	50018570	4.92514e+07	2.69268e+07	2.62715e+07	2.58278e+07	2.53476e+07	2.46308e+07	2.45425e+07	1.15142e+07	1.94502e+07	1.20445e+07	1.49267e+07	1.93054e+07	1.78498e+07
L-Valine	72-18-4	3.29861e+07	3.45464e+07	3.14291e+07	4.40627e+07	4.99752e+07	4.39858e+07	2.65779e+07	2.57684e+07	2.29715e+07	2.55822e+07	2.5472e+07	2.52522e+07	9.28195e+06	1.05867e+07	9.48052e+06	9.49067e+06	1.0672e+07	1.0581e+07
N,N-Dimethylglycine	1118-68-9	2.7549e+07	2.63968e+07	2.72934e+07	2.80016e+07	2.93188e+07	2.85225e+07	2.21551e+07	2.19928e+07	2.1107e+07	2.28421e+07	2.29732e+07	1.95099e+07	2.91447e+07	2.68699e+07	2.36777e+07	2.51312e+07	2.65192e+07	2.54909e+07
L-Cyclopentylglycine	2521-84-8	2.26405e+07	2.18463e+07	2.27816e+07	2.20202e+07	2.1076e+07	2.15972e+07	2.49991e+07	2.54667e+07	2.44773e+07	2.39416e+07	2.4129e+07	2.27102e+07	1.6373e+07	1.67856e+07	1.64266e+07	1.82483e+07	1.82574e+07	1.89262e+07
Methyl 3-aminopropanoate	4138-35-6	1.76255e+07	1.69712e+07	1.7655e+07	1.80607e+07	1.80537e+07	1.88597e+07	1.34888e+07	1.30868e+07	1.19876e+07	1.28501e+07	1.27643e+07	1.24304e+07	1.66925e+07	1.4815e+07	1.62499e+07	1.59098e+07	1.52608e+07	1.51593e+07
DL-Leucine	328-39-2	1.58678e+07	1.49399e+07	1.39623e+07	1.81701e+07	1.85603e+07	1.75103e+07	7.63665e+06	7.045e+06	6.33876e+06	6.53557e+06	7.06687e+06	7.4728e+06	1.57804e+06	1.64348e+06	1.63885e+06	1.52244e+06	1.45307e+06	1.7203e+06	▲
L-Aspartic acid-O-diglucoside	-	1.21655e+07	9.87627e+06	9.12726e+06	1.52123e+07	1.81125e+07	1.82046e+07	1.34023e+07	1.47158e+07	1.48655e+07	1.35869e+07	1.12682e+07	1.79336e+07	3.63727e+07	4.70537e+07	3.72542e+07	24646578	2.41331e+07	2.91547e+07
Ser-Gln-Val-Lys	-	1.21322e+07	9.98858e+06	1.02366e+07	6.41712e+06	7.41181e+06	9.48518e+06	220922	136420	310899	362334	316646	259287	206835	187068	187198	216370	199824	180018
L-Tyrosine	60-18-4	1.18617e+07	1.3454e+07	1.16974e+07	1.25806e+07	1.22953e+07	1.24404e+07	3.21721e+06	3.38711e+06	2.61632e+06	2.51277e+06	2.24522e+06	2.37473e+06	1.19568e+06	1.25374e+06	1.00665e+06	1.0354e+06	1.07418e+06	1.09036e+06	▲
3-Hydroxy-L-phenylalanine	587-33-7	1.18271e+07	1.38184e+07	1.14516e+07	1.29199e+07	1.30033e+07	1.29406e+07	3.41928e+06	3.54538e+06	2.90365e+06	2.51548e+06	2.34279e+06	2.57053e+06	1.2486e+06	1.24336e+06	977805	1.0155e+06	968918	1.03942e+06	▲
Ala-Tyr-Glu-Asp	-	9.55205e+06	9.90231e+06	8.54776e+06	1.44172e+07	1.72065e+07	1.61729e+07	2.47468e+06	2.34543e+06	3.34828e+06	2.72347e+06	2.23502e+06	2.44754e+06	1.9737e+06	2.02529e+06	2.17411e+06	1.89062e+06	1.77629e+06	1.87905e+06
L-Arginine	74-79-3	9.18571e+06	9.74873e+06	1.00102e+07	1.194e+07	1.1851e+07	1.16715e+07	5.57573e+06	7.80623e+06	7.63273e+06	7.27132e+06	7.28502e+06	6.11517e+06	2.65035e+06	5.3891e+06	2.94711e+06	3.05926e+06	3.44256e+06	3.23179e+06
S-Adenosylmethionine	485-80-3	8.55286e+06	7.85678e+06	8.05913e+06	6.28472e+06	7.20507e+06	8.8717e+06	4.91702e+06	4.96099e+06	5.29234e+06	5.65086e+06	5.40768e+06	5.29224e+06	3.32491e+06	4.40773e+06	5.46622e+06	4.96817e+06	3.20992e+06	4.94375e+06
L-Glutamic acid	56-86-0	8.1045e+06	7.14165e+06	7.77958e+06	8.77494e+06	8.51521e+06	9.13322e+06	5.05329e+06	4.94188e+06	4.96637e+06	5.15469e+06	5.1392e+06	5.0395e+06	7.00989e+06	9.40937e+06	8.91524e+06	1.05624e+07	8.21004e+06	1.02729e+07
N-Methyl-L-proline	475-11-6	7.7217e+06	6.04761e+06	6.16933e+06	6.43781e+06	7.13147e+06	6.84382e+06	1.09625e+07	1.11968e+07	1.0354e+07	1.23559e+07	1.20196e+07	1.17733e+07	2.15347e+06	2.3988e+06	2.4553e+06	3.91703e+06	4.22408e+06	3.85265e+06
Cycloleucine	52-52-8	7.70124e+06	6.10232e+06	6.14278e+06	6.31449e+06	7.12164e+06	6.9608e+06	1.07201e+07	1.06879e+07	9.89168e+06	1.27904e+07	1.17819e+07	1.16049e+07	2.30338e+06	2.37249e+06	2.2994e+06	3.55813e+06	4.05144e+06	3.59875e+06
L-Glutamine	56-85-9	6.86365e+06	6.91257e+06	6.72854e+06	7.87496e+06	7.85079e+06	7.72494e+06	7.05306e+06	6.52479e+06	6.60276e+06	9.34005e+06	9.17378e+06	8.74807e+06	2.45901e+06	2.96672e+06	2.40214e+06	2.95411e+06	2.99782e+06	2.9868e+06
L-Tryptophan	73-22-3	5.94855e+06	6.33451e+06	5.3791e+06	8.25377e+06	9.88538e+06	9.69907e+06	2.49461e+07	2.50827e+07	2.64232e+07	2.14009e+07	2.28885e+07	2.21098e+07	1.35552e+07	1.34361e+07	1.32772e+07	7.97533e+06	8.75221e+06	7.68724e+06
Trimethyllysine	23284-33-5	4.95785e+06	4.62781e+06	4.1212e+06	4.37198e+06	4.10372e+06	4.16063e+06	2.81438e+06	2.95816e+06	2.91469e+06	2.35879e+06	2.5125e+06	2.2591e+06	1.17809e+06	1.69665e+06	1.17298e+06	1.99357e+06	2.19902e+06	1.95775e+06
cyclo-(Gly-Phe)	10125-07-2	4.76934e+06	5.00703e+06	4.29874e+06	5.40573e+06	5.51983e+06	5.90369e+06	1.23928e+07	1.26389e+07	1.31659e+07	1.07174e+07	1.15838e+07	1.08592e+07	7.37681e+06	7.03353e+06	7.18725e+06	4.44188e+06	4.7416e+06	4.06556e+06
Lactacystin	133343-34-7	4.46636e+06	5.91838e+06	5.71629e+06	2.4249e+06	2.29891e+06	3.25521e+06	6.11231e+06	5.5335e+06	5.62382e+06	5.39153e+06	5.49561e+06	5.35773e+06	2.87469e+06	3.53874e+06	2.94415e+06	3.00762e+06	3.4334e+06	3.39334e+06	※
N-Acetyl-L-phenylalanine	2018-61-3	4.30719e+06	3.91264e+06	3.6161e+06	3.95694e+06	4.04257e+06	4.31057e+06	6.87009e+06	7.50628e+06	7.48998e+06	8.12025e+06	8.13657e+06	8.75487e+06	2.85883e+06	2.60059e+06	2.58159e+06	4.60263e+06	4.64156e+06	4.67342e+06
L-Histidine	71-00-1	3.61086e+06	4.20911e+06	1.77149e+06	3.7851e+06	4.06226e+06	4.80074e+06	1.91912e+06	2.01588e+06	2.10321e+06	1.52447e+06	1.57601e+06	1.38986e+06	415283	533467	531731	435643	479729	535375
L-Ornithine	70-26-8	3.4481e+06	3.32058e+06	3.39539e+06	3.01446e+06	2.79451e+06	2.23545e+06	2.94101e+06	2.93791e+06	3.21294e+06	2.23988e+06	1.99786e+06	2.00192e+06	182250	525896	329110	719743	846922	831867	※
L-Valyl-L-Phenylalanine	3918-92-1	3.25095e+06	3.21585e+06	2.9312e+06	2.95788e+06	2.84301e+06	2.86063e+06	2.19625e+06	2.5662e+06	2.26923e+06	2.14329e+06	2.09884e+06	2.20048e+06	1.05805e+06	1.1455e+06	1.15778e+06	1.14124e+06	1.22155e+06	1.22433e+06
3-Hydroxy-3-methylpentane-1,5-dioic acid	503-49-1	3.15431e+06	3.81677e+06	3.73138e+06	4.07319e+06	3.40997e+06	4.04048e+06	1.16925e+07	1.02803e+07	1.19017e+07	1.04509e+07	9.12191e+06	9.15849e+06	1.82283e+06	2.16547e+06	2.18952e+06	2.15612e+06	2.46925e+06	2.30093e+06
L-Homocysteine	6027-13-0	2.47054e+06	2.75305e+06	2.59599e+06	2.05484e+06	1.98611e+06	1.76186e+06	1.1825e+06	1.28458e+06	1.16738e+06	1.40267e+06	1.28023e+06	1.2412e+06	938722	919702	894530	930639	964714	981111
L-Phenylalanine	63-91-2	2.42718e+06	2.49161e+06	2.50019e+06	2.90593e+06	2.77626e+06	2.61176e+06	3.09078e+08	3.04989e+08	3.00992e+08	3.0189e+08	3.06234e+08	3.06154e+08	1.99569e+08	1.9637e+08	1.88555e+08	2.21725e+08	2.305e+08	2.23399e+08
Cyclo(Ala-Gly)	4526-77-6	2.31675e+06	2.45737e+06	1.99142e+06	2.57872e+06	2.38019e+06	1.52115e+06	4.64258e+06	3.95574e+06	5.57249e+06	5.29638e+06	5.13845e+06	4.84261e+06	2.737e+06	2.28065e+06	4.21099e+06	4.12554e+06	3.40544e+06	3.76009e+06
L-Aspartic Acid	56-84-8	2.31458e+06	2.59917e+06	2.13969e+06	3.8898e+06	4.12196e+06	3.95302e+06	1.47445e+07	1.33443e+07	1.40992e+07	1.12628e+07	1.17247e+07	1.16226e+07	5.63369e+06	7.22973e+06	6.94384e+06	1.37846e+07	1.5435e+07	1.54318e+07	※
Oxiglutatione	27025-41-8	1.96114e+06	1.71595e+06	2.05196e+06	1.96269e+06	1.88787e+06	1.71215e+06	1.48006e+06	2.57405e+06	1.29283e+06	1.75195e+06	1.60325e+06	1.7848e+06	1.0204e+06	1.18484e+06	791084	813325	1.1162e+06	956991
L-Leucyl-L-phenylalanine	56217-82-4	1.71436e+06	2.03346e+06	1.77003e+06	1.83507e+06	1.9418e+06	1.76564e+06	1.04685e+06	927685	1.04741e+06	863905	765446	907749	1.57874e+06	1.47189e+06	1.56002e+06	1.36408e+06	1.47044e+06	1.43091e+06
L-Citrulline	372-75-8	1.60313e+06	1.26917e+06	1.33508e+06	1.18479e+06	1.24478e+06	1.20634e+06	1.05858e+06	986234	1.01013e+06	858951	766795	789793	273867	423798	301175	430077	382622	385159
L-Tyrosine methyl ester	1080-06-4	1.51261e+06	1.61939e+06	1.42086e+06	1.32858e+06	1.29047e+06	1.21416e+06	770222	825959	863522	880388	1.01854e+06	932510	1.01268e+06	980172	891343	842008	1.02314e+06	850606
L-Leucyl-L-Leucine	3303-31-9	1.32961e+06	1.24499e+06	1.25546e+06	1.39623e+06	1.4409e+06	1.30415e+06	662317	706666	717512	509969	527736	604145	1.09397e+06	1.04322e+06	1.05151e+06	933728	968626	1.00069e+06
N,N'-Dimethylarginine;SDMA	30344-00-4	1.32618e+06	1.22237e+06	1.33065e+06	1.35179e+06	1.40906e+06	1.38773e+06	1.27013e+06	1.32492e+06	1.36607e+06	1.16971e+06	1.49195e+06	1.23626e+06	1.79004e+06	2.58934e+06	2.06514e+06	2.042e+06	2.39282e+06	2.21207e+06
NG,NG-Dimethyl-L-arginine	30315-93-6	1.25535e+06	1.48662e+06	1.36808e+06	1.2228e+06	1.43099e+06	1.27353e+06	1.42923e+06	1.31226e+06	1.36219e+06	1.17692e+06	1.22041e+06	1.19838e+06	1.56113e+06	1.84632e+06	1.63679e+06	1.9291e+06	2.07902e+06	2.31313e+06
5-L-Glutamyl-L-amino acid	5875-41-2	1.25156e+06	956811	978855	546683	721372	793481	726558	707135	865180	637176	675623	734933	1.39898e+06	1.50865e+06	1.38372e+06	1.19827e+06	1.15989e+06	1.08778e+06
γ-Glutamyltyrosine	7432-23-7	1.18507e+06	1.18636e+06	1.00815e+06	1.56404e+06	1.72512e+06	1.62534e+06	1.04048e+06	801837	779307	721480	738425	755474	48960.5	99283.8	79383.9	69537.8	69560.3	108618
L-Prolyl-L-Phenylalanine	13589-02-1	1.12938e+06	1.21695e+06	1.05157e+06	1.58419e+06	1.40109e+06	1.53046e+06	75807	77924.8	62653.4	79806.6	87524.6	95734.7	318487	310598	284431	297351	328731	363290	▲
L-Homomethionine	25148-30-5	1.06164e+06	1.01201e+06	1.00812e+06	1.16749e+06	1.35004e+06	1.25034e+06	151984	77947	99387	78997.5	98812.6	100147	11599.1	9720.47	9566.87	9412.45	8376.12	12791.1	▲
L-Allo-isoleucine	1509-34-8	1.00809e+06	1.16077e+06	857816	1.29262e+06	1.31509e+06	1.29339e+06	9.13174e+06	9.11159e+06	8.28951e+06	7.63956e+06	7.41597e+06	7.69868e+06	2.57421e+06	2.67811e+06	2.30287e+06	2.299e+06	2.64998e+06	2.4822e+06
N-α-Acetyl-L-ornithine	6205-08-9	1.00169e+06	1.0274e+06	935346	1.19134e+06	983472	1.1917e+06	144103	194988	133986	133519	124127	111037	327818	489282	257572	319966	367392	340631
S-(5'-Adenosy)-L-homocysteine	979-92-0	964019	927128	891226	1.05764e+06	1.12028e+06	1.11036e+06	486676	625373	527697	648615	650478	624184	629625	715522	655548	565887	664256	588978
Pyroglutamic acid	4042-36-8	930515	1.19459e+06	1.02719e+06	898371	878120	943030	1.67153e+06	1.64432e+06	1.52854e+06	1.70697e+06	1.4891e+06	1.40256e+06	385316	463312	451839	603417	629190	538104
N-Acetyl-L-Glutamine	2490-97-3	929551	822572	799344	1.32093e+06	1.17428e+06	1.17144e+06	823589	831095	964658	1.24834e+06	1.34321e+06	1.13577e+06	1.17712e+06	1.15999e+06	1.26263e+06	1.26747e+06	1.20962e+06	1.25691e+06
L-Valyl-L-Leucine	3989-97-7	854593	793087	776378	871205	936665	828245	558361	646573	564795	463731	481614	501533	1.00553e+06	876138	926214	698265	726956	744478
S-Methyl-L-cysteine	1187-84-4	852131	946931	824348	985199	950276	922399	2.71521e+07	2.72239e+07	2.17329e+07	1.87452e+07	2.25547e+07	1.93283e+07	9.88242e+06	9.97166e+06	8.82347e+06	1.0263e+07	8.83713e+06	9.0687e+06	▲
L-Aspartyl-L-Phenylalanine	13433-09-5	849956	1.07501e+06	946410	735668	745270	776333	1.20643e+06	1.25687e+06	1.30411e+06	1.00366e+06	966772	941810	365782	381570	350331	393785	448257	394379
Glycylphenylalanine	3321-03-7	840134	902389	886812	1.1203e+06	1.03778e+06	935236	419162	433023	400551	382946	415477	389083	841623	745112	747888	724860	811252	742645
L-Glycyl-L-phenylalanine	721-66-4	832695	868284	857814	946995	995306	995684	425489	452536	377366	412764	395995	440816	731859	780050	761235	721551	791047	712165
N-Alpha-Acetyl-L-Asparagine	4033-40-3	826794	627377	740663	729201	347322	365410	264259	361788	297881	278739	278493	221477	266565	218816	166390	259140	489566	492294
L-Alanyl-L-Phenylalanine	3061-90-3	711898	700697	720300	887648	745368	809586	234842	351222	284655	222633	427033	386085	484801	508818	440228	521588	414619	469121
N-Acetyl-L-Tryptophan	1218-34-4	708411	735677	640245	575158	576156	569722	1.0793e+06	1.13301e+06	1.06049e+06	1.59405e+06	1.74496e+06	1.54962e+06	4.94122e+06	5.07538e+06	4.78072e+06	3.16789e+06	2.91538e+06	2.90807e+06
L-Norleucine	327-57-1	692242	793622	613173	905741	867646	813668	1.70171e+07	1.49225e+07	1.61551e+07	1.59289e+07	1.54994e+07	1.65545e+07	3.57928e+06	3.80949e+06	3.26957e+06	3.56961e+06	3.99876e+06	3.85758e+06	▲
L-Lysine	56-87-1	657775	659174	506132	678811	639821	667837	7.56556e+06	6.34821e+06	6.56639e+06	9.54777e+06	9.27787e+06	9.00301e+06	2.44922e+06	2.99786e+06	2.378e+06	2.93813e+06	3.08373e+06	3.17449e+06	▲
N-Monomethyl-L-arginine	17035-90-4	645820	687720	497262	486708	441315	489238	460963	408088	401479	361750	367051	367080	301679	494140	347370	358656	336572	348687
L-Alanyl-L-leucine	3303-34-2	631332	600607	551342	458469	526651	491697	235146	223735	216096	273724	216988	312780	438637	383279	450004	226457	430152	442490
N-[3-(4-Hydroxyphenyl)acryloyl]-L-tyrosine	77201-66-2	630116	649021	334519	454439	662401	489122	193520	262531	231211	137180	197139	152038	129353	152849	114697	63794.4	95113.1	93374.9
L-Serine	56-45-1	606213	564399	570327	515875	482984	424389	345454	359760	333547	323083	276166	271975	33150.4	37427.9	25457.3	51203.5	59828.4	34467
5-Hydroxy-L-tryptophan	4350-09-8	591196	524919	1.32506e+06	1.45564e+06	1.34328e+06	1.16359e+06	3.84777e+06	2.82246e+06	2.49822e+06	1.71199e+06	1.7459e+06	2.61489e+06	1.39873e+06	1.41955e+06	1.4634e+06	784956	779555	1.07304e+06
L-Isoleucyl-L-Aspartate	-	574416	628797	591296	794909	725628	779503	706464	742569	705852	657905	680218	706879	297620	239766	237457	430316	463472	427299
L-Asparagine	70-47-3	559713	441594	398090	373361	460991	338856	2.92923e+07	2.94952e+07	3.15076e+07	2.35529e+07	2.08426e+07	2.02671e+07	1.54815e+06	5.32453e+06	2.7715e+06	7.32751e+06	8.7926e+06	7.027e+06	▲※
S-(Methyl)glutathione	2922-56-7	551869	611573	422209	698714	782365	742608	1.48266e+06	1.84304e+06	1.7948e+06	2.01275e+06	1.7286e+06	1.8472e+06	599772	667149	561902	658323	696909	709111
N-Methyl-Trans-4-Hydroxy-L-Proline	4252-82-8	550760	477430	571924	416834	428988	428809	282415	338580	265397	349175	293726	365859	191794	197483	231289	233668	212513	219391
L-Glycyl-L-isoleucine	19461-38-2	486589	534647	561737	620713	638013	591487	73999.4	307052	239848	123901	303904	108761	517719	478600	429771	443318	378834	399095
Asp-Gln-Ala-Asp	-	484324	567773	773331	836267	636071	609993	2.21118e+06	1.54144e+06	1.74578e+06	2.208e+06	1.86387e+06	2.38156e+06	303162	261008	238649	361042	437732	381776
Arginine methyl ester	-	478671	476036	458402	525984	461118	514480	390391	351075	367247	353849	370152	316972	293212	419409	329352	318727	341308	390463
Glutathione reduced form	70-18-8	476601	447393	461163	460248	327603	357157	198227	214115	245683	251034	357902	274367	1.87795e+07	2.11475e+07	1.92739e+07	1.64263e+07	1.85331e+07	1.93923e+07
DL-Methionine	59-51-8	454886	637985	269127	463967	663703	568975	783938	994997	1.10821e+06	1.22512e+06	1.11042e+06	1.02381e+06	485751	517951	483454	464147	502048	518815
γ-Glutamyl-L-valine	-	443175	483893	418001	577951	538302	669195	275546	341490	342638	376246	393946	295764	73767.2	86536.9	116997	150097	258703	183089	※
N-Acetyl-DL-phenylalanine	2901-75-9	442831	347424	699704	524182	531720	517533	425133	690777	355026	477116	379068	542614	532320	743711	745495	615922	600214	587959
N6-Acetyl-L-lysine	692-04-6	406877	353976	374196	520703	737704	571669	295877	280059	327023	239243	248516	307246	40419	83043.9	51989.1	77433.3	84547.8	89868.5
L-threo-3-Methylaspartate	6061-13-8	401546	427582	381055	569019	616176	695181	597778	569566	596591	613878	663613	598505	841911	952759	914049	1.49476e+06	1.47568e+06	1.51273e+06
Homoproline	56879-46-0	401396	308376	470078	1.10827e+06	1.06143e+06	1.10209e+06	305123	274446	273787	326434	277468	349377	372890	486362	356307	263415	285901	350186	※
Cyclo(Ser-Pro)	-	343640	320413	297852	330807	347740	332583	841659	857949	840300	677887	805904	803320	825629	821713	771824	648493	771139	667162
γ-Glutamylphenylalanine	7432-24-8	334708	9	251441	499604	444654	421819	97164.9	134188	113839	114158	99418.2	127101	242166	158939	159929	165129	173988	167266
DL-O-tyrosine	2370-61-8	314169	321439	316791	341812	305824	305888	62192	61790.4	58547.3	53301.8	71878.4	80502.5	42877.6	43209.2	34031.5	44419.2	60101.1	57581.6
L-Glutamic acid-O-glycoside	-	310037	306659	246287	304266	301715	270071	172492	202815	161556	242077	261238	197030	261794	326214	300251	372392	411494	415682
L-Seryl-L-Isoleucine	91086-51-0	292235	260565	280246	322794	331667	322407	353485	365842	358842	247720	280882	287380	433618	399126	430067	246973	320923	228252
L-Methionine Sulfoxide	3226-65-1	254018	293405	266949	353333	306796	294564	364402	334857	354091	356255	362726	374061	329475	307226	355662	262883	309528	278878
Homoarginine	156-86-5	252031	278293	263305	236718	211007	250202	197409	263647	150494	168849	178736	132197	122730	187190	108325	131424	133941	153786
L-Methionine	63-68-3	216678	167401	118275	323672	476618	412004	531593	607290	742775	813727	891707	897694	363645	363676	331896	428736	441103	468328	※
O-Acetylserine	5147-00-2	216314	167594	167150	286930	325990	312767	109086	128511	113345	169078	136306	166817	68907.1	85538.8	57852.1	101069	105312	130330
1-Methylhistidine	332-80-9	211655	166810	79334.5	88951.2	128872	162588	131654	90634.4	102701	75362.4	94744.1	64687.5	80827.6	140017	78952.7	91022.6	98956.6	99181.3
L-Glycyl-L-proline	704-15-4	189167	218620	211091	304157	353652	233478	107884	130967	100841	100633	87849.5	92142.9	240430	232842	253734	190434	213371	199713
N-Acetyl-L-threonine	17093-74-2	187384	165634	162122	203780	250918	257861	121920	119720	156052	204067	232419	177156	144197	194334	148707	303528	284145	294400
6-Hydroxydopaquinone	135791-48-9	186647	197454	181464	214690	266675	212978	144699	210903	213230	164781	191937	170893	48302.1	35263.3	32582.7	37050.5	54845.9	59562.6
L-Phenylalanyl-L-phenylalanine	2577-40-4	167995	155911	108626	167411	176970	139140	39397.9	43398.8	46484.5	55790.2	30332.4	49679.4	91990.4	76276.7	84395.9	79011.8	68594	74981.6
L-Methionine methyl ester	10332-17-9	154260	186118	90426.8	57898.3	129432	161063	86447.9	80502.9	126276	171346	191247	153760	484174	496775	497847	360042	467355	456092
Glycyl-tryptophan	2390-74-1	152542	185611	111443	258987	230100	245658	48950.5	85743.5	69685.1	80073.8	32163	63464.9	263376	139835	118044	129670	133501	170709
L-γ-Glutamyl-L-leucine	2566-39-4	150096	253870	218514	401567	425822	337725	247782	272206	213999	230859	209444	220269	346890	306197	226706	237021	272343	239843
L-Saccharopine	997-68-2	149849	169095	169275	153188	161449	192865	28516.1	25747.1	31862.1	29755.2	42360.1	31169.1	11190.2	21545	28827.1	21225.9	22105.3	23424.6
N'-Formylkynurenine	1022-31-7	138481	151844	257007	318572	255262	226271	873953	699978	634352	470447	514624	541908	35077.6	46771.6	30513.4	30591.2	34685.4	27573.8
Cyclo(Phe-Glu)	-	131012	169554	171725	232385	288302	299217	229543	97324.7	95708.3	108353	89233.7	124391	119723	62440.5	46554.4	28505.3	60592.9	34003.2
L-Carnosine	305-84-0	126502	133118	126933	80478.3	103897	166838	811211	969070	998529	415075	426461	358510	1.09267e+06	1.60531e+06	812155	594287	934214	964624	※
L-Glutamine-O-glycoside	-	125767	119477	103523	122465	104309	77526.1	350717	331177	141209	97763.2	139148	106019	123331	112884	103290	130873	134617	140192	※
4-Hydroxy-L-glutamic acid	3913-68-6	117569	125606	103109	116496	135487	125047	56485.7	72718.8	68768.5	71672.5	68229.1	87179.9	62552.6	75224.1	53405.1	117010	111461	134152
N-Acetyl-L-Aspartic Acid	997-55-7	104223	121493	106928	158712	94179	94501.2	97749.1	154701	105782	132179	123555	156216	105267	131443	147290	160923	167246	158148
L-Homocitrulline	1190-49-4	101877	93839.3	144179	104715	204225	156238	181486	133858	142883	154187	155013	155111	218318	231627	221870	233873	269926	236737
L-Cystine	56-89-3	93996	87155.9	81456.2	86585.4	72746.8	86357.9	54640.4	62191.7	73130.6	67285.5	58060.4	42204.7	64773.8	58663.2	45235.6	49078.7	34393.5	48851.5
3-Cyano-L-alanine	6232-19-5	79231.5	61481.7	62259	59520.8	62122.2	62813.8	91285.5	101182	92001.3	59870.9	54644.6	67098.5	3750.87	14516.8	13718.4	32746.5	46029.1	34325.9	※
5-Oxo-L-Proline	98-79-3	71230.2	59337.3	60975.9	66983.6	54260.1	63010.3	54480.7	79736.8	65196.1	82426.6	99942.9	103574	77046.6	92216.4	82972.2	131719	154410	148555
N-Acetyl-L-glutamic acid	1188-37-0	58724.4	88027.6	87312.9	132595	137762	123020	101447	121507	82655.4	91107.3	137438	103976	301511	303607	265257	396307	331000	363009
S-(2-Carboxypropyl)cysteine	6852-42-2	55820.4	33288.7	39933.8	55247.4	49459.6	56997.1	91506.3	97890.1	86196.8	79317.2	51629.2	64687.4	15207.1	35323.4	20740.9	45026	15777.5	12386.3
L-Homocystine	626-72-2	43187.7	54286.8	58567.8	82477.2	90080.6	70626.1	52911	58630	31417.7	45292	51481.6	44492	105723	69254.6	91834	51732.8	102387	99775.4
N-γ-Acetyl-N-2-Formyl-5-methoxykynurenamine	52450-38-1	39657.7	34614.2	41797.6	69980.9	69444.2	79421.3	56301.6	82173.8	67208.6	104341	117270	92563.1	807541	924080	1.02754e+06	729014	872552	771642
N-Propionylglycine	21709-90-0	23647.8	20186.1	26604	35931.9	46254.3	32997.1	54678.1	91643.4	87910.8	55108.4	65458.3	70941.4	30506.4	36535.6	72945.9	50674.3	64770.3	56201.5
3,4-Dihydroxy-L-phenylalanine (L-Dopa)	59-92-7	9	9	9	9	9	9	911871	875292	961264	703441	691514	771172	549194	233929	271388	247352	311240	422993	▲
Phe-Val	-	9	9	9	9	9	9	1.32784e+06	1.00899e+06	1.11861e+06	967329	1.221e+06	1.2523e+06	344479	382823	383571	296213	482687	367713	▲
Note*: '▲' represents the 11 amino acids associated with developmental stages; '※' represents the 10 amino acids associated with grafting of different rootstocks.

## Sheet: Table S3
Table S3. Differentially expressed genes (DEGs) in CT and CJ peels .
ID	CT1-1_fpkm	CT1-2_fpkm	CT1-3_fpkm	CJ1-1_fpkm	CJ1-2_fpkm	CJ1-3_fpkm	CT2-1_fpkm	CT2-2_fpkm	CT2-3_fpkm	CJ2-1_fpkm	CJ2-2_fpkm	CJ2-3_fpkm	CT3-1_fpkm	CT3-2_fpkm	CT3-3_fpkm	CJ3-1_fpkm	CJ3-2_fpkm	CJ3-3_fpkm	start	end	strand	KEGG	KEGG pathway	NR	Swissprot	Tremble	KOG	GO	Pfam	TF-Family	TF-Category	TF-Classification
Cs_ont_1g000080	6.5129	6.3021	5.8513	7.3581	7.5723	6.8303	6.7676	7.0328	7.2136	6.7172	6.8194	5.7119	3.494	3.5593	3.4419	3.8534	3.5585	3.8284	93246	97001	-	--	--	SUN domain-containing protein 3 isoform X2 [Citrus clementina]	SUN3_ARATH RecName: Full=SUN domain-containing protein 3 {ECO:0000305}; Short=AtSUN3 {ECO:0000303|PubMed:25217773};	V4UPM8_CITCL RecName: Full=SUN domain-containing protein {ECO:0000259|PROSITE:PS51469};	Uncharacterized conserved protein	GO:0005737,cytoplasm; GO:0005783,endoplasmic reticulum; GO:0005789,endoplasmic reticulum membrane; GO:0016021,integral component of membrane; GO:0016020,membrane; GO:0005635,nuclear envelope; GO:0031965,nuclear membrane; GO:0005886,plasma membrane; GO:0043621,protein self-association; GO:0042742,defense response to bacterium; GO:0009409,response to cold; GO:0009651,response to salt stress; GO:000…	PF07738.16:Sad1 / UNC-like C-terminal	--	--	--
Cs_ont_1g000300	0.2803	0.1636	0.2561	0.2781	0.2023	0.0886	0.6082	0.9802	0.8959	0.6245	0.6323	0.5806	0.2818	0.37	0.4291	0.2233	0.3094	0.2765	271677	275316	+	--	--	BTB/POZ domain-containing protein DOT3 [Citrus sinensis]	DOT3_ARATH RecName: Full=BTB/POZ domain-containing protein DOT3; AltName: Full=Protein DEFECTIVELY ORGANIZED TRIBUTARIES 3 {ECO:0000303|PubMed:18643975};	V4SR70_CITCL SubName: Full=Uncharacterized protein {ECO:0000313|EMBL:ESR41435.1};	--	GO:0010588,cotyledon vascular tissue pattern formation; GO:0010305,leaf vascular tissue pattern formation; GO:0010087,phloem or xylem histogenesis; GO:0080022,primary root development; GO:0016567,protein ubiquitination; GO:0048367,shoot system development; GO:0000003,reproduction; GO:0003002,regionalization; GO:0003006,developmental process involved in reproduction; GO:0007275,multicellular organ…	PF03000.17:NPH3 family	--	--	--
Cs_ont_1g000310	26.4135	24.105	24.0819	33.4971	32.848	27.1318	28.2766	25.674	27.6935	32.082	32.2255	31.7592	56.0654	49.6222	52.8647	68.3904	60.7774	59.347	275199	276185	-	K02892 large subunit ribosomal protein L23 | (RefSeq) uncharacterized protein LOC102620099 (A)	ko03010: Ribosome	uncharacterized protein LOC102620099 [Citrus sinensis]	--	A0A067EZB1_CITSI SubName: Full=Uncharacterized protein {ECO:0000313|EMBL:KDO56572.1};	Predicted mitochondrial ribosomal protein L23	GO:0005762,mitochondrial large ribosomal subunit; GO:0003729,mRNA binding; GO:0003735,structural constituent of ribosome; GO:0032543,mitochondrial translation; GO:0003674,molecular_function; GO:0003676,nucleic acid binding; GO:0003723,RNA binding; GO:0005488,binding; GO:0097159,organic cyclic compound binding; GO:1901363,heterocyclic compound binding; GO:0005198,structural molecule activity; GO:0…	PF00276.23:Ribosomal protein L23	--	--	--
Cs_ont_1g000320	9.6131	11.0601	9.9907	12.2469	12.0339	11.1784	7.542	6.7797	6.6327	8.9109	9.9331	10.0767	17.6555	16.5635	16.8524	18.8632	18.5676	18.8337	282182	286113	-	K15272 solute carrier family 35 (UDP-sugar transporter), member A1/2/3 | (RefSeq) CMP-sialic acid transporter 5 (A)	--	CMP-sialic acid transporter 5 [Citrus clementina]	ROCK1_ARATH RecName: Full=UDP-N-acetylglucosamine transporter ROCK1 {ECO:0000305}; AltName: Full=CMP-sialic acid transporter 5 {ECO:0000305}; Short=CMP-SA-Tr 5 {ECO:0000305}; Short=CMP-Sia-Tr 5 {ECO:0000305}; AltName: Full=Protein REPRESSOR OF CYTOKININ DEFICIENCY 1 {ECO:0000303|PubMed:25535363};	A0A2H5Q4Q0_CITUN SubName: Full=Uncharacterized protein {ECO:0000313|EMBL:GAY59551.1};	Predicted UDP-galactose transporter	GO:0005783,endoplasmic reticulum; GO:0005789,endoplasmic reticulum membrane; GO:0030173,integral component of Golgi membrane; GO:0015136,sialic acid transmembrane transporter activity; GO:0005463,UDP-N-acetylgalactosamine transmembrane transporter activity; GO:0008643,carbohydrate transport; GO:1903857,negative regulation of cytokinin dehydrogenase activity; GO:1903070,negative regulation of ER-a…	PF04142.18:Nucleotide-sugar transporter	--	--	--
Cs_ont_1g000340	18.3806	17.571	17.3122	18.2697	16.8284	17.133	20.1327	20.2304	19.6007	16.8162	17.7931	16.9003	55.7676	55.6859	53.4625	60.4853	55.7019	56.5468	296522	303711	+	K01953 asparagine synthase (glutamine-hydrolysing) [EC:6.3.5.4] | (RefSeq) asparagine synthetase [glutamine-hydrolyzing] 2 (A)	ko00250: Alanine, aspartate and glutamate metabolism; ko01100: Metabolic pathways; ko01110: Biosynthesis of secondary metabolites; ko01230: Biosynthesis of amino acids	asparagine synthetase [glutamine-hydrolyzing]	ASNS3_ARATH RecName: Full=Asparagine synthetase [glutamine-hydrolyzing] 3; EC=6.3.5.4; AltName: Full=Glutamine-dependent asparagine synthetase 3;	V4SR67_CITCL RecName: Full=Asparagine synthetase [glutamine-hydrolyzing] {ECO:0000256|PIRNR:PIRNR001589}; EC=6.3.5.4 {ECO:0000256|PIRNR:PIRNR001589};	Asparagine synthase (glutamine-hydrolyzing)	GO:0005829,cytosol; GO:0004066,asparagine synthase (glutamine-hydrolyzing) activity; GO:0005524,ATP binding; GO:0006529,asparagine biosynthetic process; GO:0006541,glutamine metabolic process; GO:0070981,L-asparagine biosynthetic process; GO:0003674,molecular_function; GO:0003824,catalytic activity; GO:0016874,ligase activity; GO:0016879,ligase activity, forming carbon-nitrogen bonds; GO:0016884,…	PF00733.24:Asparagine synthase	--	--	--
Cs_ont_1g000360	50.0447	65.3298	62.6991	83.7708	91.4468	96.8762	147.647	165.456	122.024	155.562	144.623	137.722	267.726	283.983	284.793	290.224	291.703	307.086	310673	313237	+	K17098 annexin D | (RefSeq) annexin D2 (A)	--	annexin D2 [Citrus sinensis]	ANXD2_ARATH RecName: Full=Annexin D2; AltName: Full=AnnAt2;	A0A067ERS2_CITSI RecName: Full=Annexin {ECO:0000256|RuleBase:RU003540};	Annexin	GO:0005829,cytosol; GO:0016020,membrane; GO:0009536,plastid; GO:0009579,thylakoid; GO:0005509,calcium ion binding; GO:0005544,calcium-dependent phospholipid binding; GO:0110128,phloem sucrose unloading; GO:0015774,polysaccharide transport; GO:0080022,primary root development; GO:0009409,response to cold; GO:0009408,response to heat; GO:0009651,response to salt stress; GO:0009414,response to water…	PF00191.23:Annexin	--	--	--
Cs_ont_1g000400	5.8322	5.9523	6.431	8.8427	8.2855	7.9053	7.7241	7.2508	7.0668	6.2069	7.1825	6.6411	3.6116	3.7134	3.1733	4.6085	4.4358	4.9046	339777	345124	-	--	--	uncharacterized protein LOC18037352 [Citrus clementina]	--	V4SL86_CITCL SubName: Full=Uncharacterized protein {ECO:0000313|EMBL:ESR41422.1};	--	--	PF07719.20:Tetratricopeptide repeat	--	--	--
Cs_ont_1g000490	5.0719	5.6748	4.8668	5.2082	5.5733	6.1352	11.251	12.2891	12.6284	16.5053	16.5874	18.1815	14.4677	15.6035	12.9633	17.3847	15.4735	16.9734	457002	458900	-	--	--	uncharacterized protein LOC18036915 [Citrus clementina]	VQ22_ARATH RecName: Full=VQ motif-containing protein 22 {ECO:0000303|PubMed:22535423}; Short=AtVQ22 {ECO:0000303|PubMed:22535423};	V4UPI5_CITCL RecName: Full=VQ domain-containing protein {ECO:0000259|Pfam:PF05678};	--	GO:0005634,nucleus; GO:0005575,cellular_component; GO:0005622,intracellular anatomical structure; GO:0043226,organelle; GO:0043227,membrane-bounded organelle; GO:0043229,intracellular organelle; GO:0043231,intracellular membrane-bounded organelle; GO:0110165,cellular anatomical entity	PF05678.17:VQ motif	--	--	--
Cs_ont_1g000530	173.414	175.762	184.211	181.286	183.375	174.31	358.842	360.318	378.011	298.664	280.801	278.178	71.9921	73.0487	82.4436	97.3332	88.7366	91.8688	490283	492537	-	--	--	hypothetical protein CICLE_v10026538mg [Citrus clementina]	PLAT1_ARATH RecName: Full=PLAT domain-containing protein 1 {ECO:0000305}; Short=AtPLAT1 {ECO:0000303|PubMed:25396746}; Short=PLAT domain protein 1 {ECO:0000303|PubMed:25396746}; Flags: Precursor;	V4UPI3_CITCL RecName: Full=PLAT domain-containing protein {ECO:0000259|PROSITE:PS50095};	--	GO:0009535,chloroplast thylakoid membrane; GO:0005783,endoplasmic reticulum; GO:0000325,plant-type vacuole; GO:0005886,plasma membrane; GO:0010287,plastoglobule; GO:0099503,secretory vesicle; GO:0009579,thylakoid; GO:0040008,regulation of growth; GO:0009409,response to cold; GO:0009651,response to salt stress; GO:0009414,response to water deprivation; GO:0008150,biological_process; GO:0040007,gro…	PF01477.26:PLAT/LH2 domain	--	--	--
Cs_ont_1g000570	4.7591	5.6117	5.3548	8.411	9.4393	8.1157	1.8186	1.5922	2.1124	1.47	1.4181	1.6501	0.2371	0.2808	0.1216	0.1547	0.1111	0.1064	520627	523742	-	K01087 trehalose 6-phosphate phosphatase [EC:3.1.3.12] | (RefSeq) probable trehalose-phosphate phosphatase J isoform X3 (A)	ko00500: Starch and sucrose metabolism; ko01100: Metabolic pathways; ko01110: Biosynthesis of secondary metabolites	hypothetical protein CUMW_237610 [Citrus unshiu]	TPPJ_ARATH RecName: Full=Probable trehalose-phosphate phosphatase J; Short=AtTPPJ; EC=3.1.3.12; AltName: Full=Trehalose 6-phosphate phosphatase;	A0A2H5QK20_CITUN RecName: Full=Trehalose 6-phosphate phosphatase {ECO:0000256|RuleBase:RU361117}; EC=3.1.3.12 {ECO:0000256|RuleBase:RU361117};	Trehalose-6-phosphate synthase component TPS1 and related subunits	GO:0005730,nucleolus; GO:0005634,nucleus; GO:0004805,trehalose-phosphatase activity; GO:0046686,response to cadmium ion; GO:0005992,trehalose biosynthetic process; GO:0003674,molecular_function; GO:0003824,catalytic activity; GO:0016787,hydrolase activity; GO:0016788,hydrolase activity, acting on ester bonds; GO:0016791,phosphatase activity; GO:0019203,carbohydrate phosphatase activity; GO:004257…	PF02358.19:Trehalose-phosphatase	--	--	--
Cs_ont_1g000580	174.111	177.848	168.258	202.552	185.454	208.749	131.927	121.964	120.84	144.947	155.675	164.106	28.9246	31.3811	25.1235	37.5332	33.6409	35.2603	570356	572542	-	K09286 EREBP-like factor | (RefSeq) ethylene-responsive transcription factor RAP2-4-like (A)	--	ethylene-responsive transcription factor RAP2-4 [Citrus clementina]	RAP24_ARATH RecName: Full=Ethylene-responsive transcription factor RAP2-4; AltName: Full=Ethylene-responsive transcription factor ERF059; AltName: Full=Protein RELATED TO APETALA2 4;	V4SR48_CITCL RecName: Full=AP2/ERF domain-containing protein {ECO:0000259|PROSITE:PS51032};	--	GO:0005634,nucleus; GO:0003677,DNA binding; GO:0003700,DNA-binding transcription factor activity; GO:0043565,sequence-specific DNA binding; GO:0000976,transcription regulatory region sequence-specific DNA binding; GO:0071472,cellular response to salt stress; GO:0009736,cytokinin-activated signaling pathway; GO:0009873,ethylene-activated signaling pathway; GO:0045595,regulation of cell differentia…	PF00847.23:AP2 domain	AP2/ERF-ERF	TF	AP2/ERF->AP2/ERF-ERF
Cs_ont_1g000590	1.6625	1.8852	1.8898	1.4191	1.1959	1.4196	0.4971	0.6735	0.7318	1.0388	1.0881	1.0695	3.0779	3.3763	3.4586	3.6949	3.8266	3.6771	578444	581791	-	--	--	uncharacterized protein LOC18035895 [Citrus clementina]	--	V4UPH7_CITCL SubName: Full=Uncharacterized protein {ECO:0000313|EMBL:ESR41404.1};	--	--	--	--	--	--
Cs_ont_1g000600	46.1316	46.9076	44.4448	30.5804	31.792	31.7651	32.5713	30.081	31.3693	32.2205	33.9587	33.441	18.1039	17.9492	16.5867	18.4813	19.0716	18.9304	597610	603202	+	K00232 acyl-CoA oxidase [EC:1.3.3.6] | (RefSeq) acyl-coenzyme A oxidase 2, peroxisomal (A)	ko00071: Fatty acid degradation; ko00410: beta-Alanine metabolism; ko00592: alpha-Linolenic acid metabolism; ko00640: Propanoate metabolism; ko01040: Biosynthesis of unsaturated fatty acids; ko01100: Metabolic pathways; ko01110: Biosynthesis of secondary metabolites; ko01200: Carbon metabolism; ko01212: Fatty acid metabolism; ko04146: Peroxisome	acyl-coenzyme A oxidase 2, peroxisomal [Citrus clementina]	ACOX2_ARATH RecName: Full=Acyl-coenzyme A oxidase 2, peroxisomal {ECO:0000303|PubMed:10571860}; Short=AOX 2 {ECO:0000305}; EC=1.3.3.6 {ECO:0000269|PubMed:10571860}; AltName: Full=Long-chain acyl-CoA oxidase {ECO:0000305}; Short=AtCX2 {ECO:0000303|PubMed:10571860}; Flags: Precursor;	V4SL68_CITCL RecName: Full=Acyl-coenzyme A oxidase {ECO:0000256|PIRNR:PIRNR000168};	Pristanoyl-CoA/acyl-CoA oxidase	GO:0005777,peroxisome; GO:0003997,acyl-CoA oxidase activity; GO:0071949,FAD binding; GO:0005504,fatty acid binding; GO:0050660,flavin adenine dinucleotide binding; GO:0006635,fatty acid beta-oxidation; GO:0033540,fatty acid beta-oxidation using acyl-CoA oxidase; GO:0055088,lipid homeostasis; GO:0001676,long-chain fatty acid metabolic process; GO:0003674,molecular_function; GO:0003824,catalytic ac…	PF01756.22:Acyl-CoA oxidase	--	--	--
Cs_ont_1g000610	0.0513	0.1215	0.1464	0.2044	0.2135	0.1824	0.4398	0.4979	0.657	0.2247	0.2962	0.2824	0.3422	0.2403	0.142	0.1276	0.1347	0.079	602091	605879	-	--	--	nitrate regulatory gene2 protein [Citrus clementina]	APSR1_ARATH RecName: Full=Protein ALTERED PHOSPHATE STARVATION RESPONSE 1 {ECO:0000303|PubMed:23498857};	V4S221_CITCL SubName: Full=Uncharacterized protein {ECO:0000313|EMBL:ESR41403.1};	--	GO:0005634,nucleus; GO:0005575,cellular_component; GO:0005622,intracellular anatomical structure; GO:0043226,organelle; GO:0043227,membrane-bounded organelle; GO:0043229,intracellular organelle; GO:0043231,intracellular membrane-bounded organelle; GO:0110165,cellular anatomical entity	PF04782.15:Protein of unknown function (DUF632)	--	--	--
Cs_ont_1g000640	1.557	1.5311	1.3258	1.4878	1.5541	1.0233	0.8715	0.9952	1.1077	1.4795	0.8571	1.6382	2.0056	1.9417	2.2023	1.9414	1.9308	1.88	620385	626416	-	K01834 2,3-bisphosphoglycerate-dependent phosphoglycerate mutase [EC:5.4.2.11] | (RefSeq) uncharacterized protein LOC102612693 (A)	ko00010: Glycolysis / Gluconeogenesis; ko00260: Glycine, serine and threonine metabolism; ko01100: Metabolic pathways; ko01110: Biosynthesis of secondary metabolites; ko01200: Carbon metabolism; ko01230: Biosynthesis of amino acids	phosphoglycerate mutase (2,3-diphosphoglycerate-dependent) [Citrus sinensis]	GPMA1_ARATH RecName: Full=2,3-bisphosphoglycerate-dependent phosphoglycerate mutase 1 {ECO:0000255|HAMAP-Rule:MF_01039}; Short=BPG-dependent PGAM 1 {ECO:0000255|HAMAP-Rule:MF_01039}; Short=PGAM 1 {ECO:0000255|HAMAP-Rule:MF_01039}; Short=Phosphoglyceromutase 1 {ECO:0000255|HAMAP-Rule:MF_01039}; Short=dPGM 1 {ECO:0000255|HAMAP-Rule:MF_01039}; EC=5.4.2.11 {ECO:0000255|HAMAP-Rule:MF_01039}; Flags: Pr…	A0A2H5QK01_CITUN SubName: Full=Uncharacterized protein {ECO:0000313|EMBL:GAY64952.1};	Phosphoglycerate mutase	GO:0009507,chloroplast; GO:0004619,phosphoglycerate mutase activity; GO:0006094,gluconeogenesis; GO:0006096,glycolytic process; GO:0003674,molecular_function; GO:0003824,catalytic activity; GO:0016853,isomerase activity; GO:0016866,intramolecular transferase activity; GO:0016868,intramolecular transferase activity, phosphotransferases; GO:0005975,carbohydrate metabolic process; GO:0005996,monosac…	PF00300.25:Histidine phosphatase superfamily (branch 1)	--	--	--
Cs_ont_1g000700	5.5981	6.1437	6.0461	8.0857	8.3596	10.7795	24.1876	24.9047	22.2997	22.5749	23.692	24.6847	1.3646	1.3033	1.1623	2.6235	2.5099	2.3954	679988	682836	+	--	--	glucan 1,3-beta-glucosidase A [Citrus clementina]	--	V4SR38_CITCL RecName: Full=Cellulase domain-containing protein {ECO:0000259|Pfam:PF00150};	--	GO:0005576,extracellular region; GO:0051015,actin filament binding; GO:0016985,mannan endo-1,4-beta-mannosidase activity; GO:0007015,actin filament organization; GO:0071704,organic substance metabolic process; GO:0003674,molecular_function; GO:0003779,actin binding; GO:0005488,binding; GO:0005515,protein binding; GO:0008092,cytoskeletal protein binding; GO:0044877,protein-containing complex bindi…	PF00150.21:Cellulase (glycosyl hydrolase family 5)	--	--	--
Cs_ont_1g000710	0.2137	0.1893	0.2853	0.541	0.339	0.3137	0.8788	0.9955	1.0126	0.5353	0.4375	0.4373	0.024	0.0572	0.0615	0.1738	0.2206	0.1748	683650	690480	+	K02372 3-hydroxyacyl-[acyl-carrier-protein] dehydratase [EC:4.2.1.59] | (RefSeq) LOW QUALITY PROTEIN: uncharacterized protein LOC102623663 (A)	ko00061: Fatty acid biosynthesis; ko00780: Biotin metabolism; ko01100: Metabolic pathways; ko01212: Fatty acid metabolism; ko01240: Biosynthesis of cofactors	probable glucan 1,3-beta-glucosidase A [Citrus sinensis]	--	V4UPG7_CITCL RecName: Full=Cellulase domain-containing protein {ECO:0000259|Pfam:PF00150};	--	GO:0005576,extracellular region; GO:0051015,actin filament binding; GO:0016985,mannan endo-1,4-beta-mannosidase activity; GO:0007015,actin filament organization; GO:0071704,organic substance metabolic process; GO:0003674,molecular_function; GO:0003779,actin binding; GO:0005488,binding; GO:0005515,protein binding; GO:0008092,cytoskeletal protein binding; GO:0044877,protein-containing complex bindi…	PF00150.21:Cellulase (glycosyl hydrolase family 5)	--	--	--
Cs_ont_1g000720	32.036	41.0535	37.5518	42.2705	42.5447	46.0232	43.8638	41.3403	43.26	44.4704	46.3224	48.1093	18.9927	20.1172	18.1137	19.6778	19.3272	19.9489	699373	701222	+	--	--	uncharacterized protein LOC18036380 [Citrus clementina]	FLZ6_ARATH RecName: Full=FCS-Like Zinc finger 6 {ECO:0000303|PubMed:24901469};	V4SL60_CITCL RecName: Full=FLZ-type domain-containing protein {ECO:0000259|PROSITE:PS51795};	--	GO:0005737,cytoplasm; GO:0005829,cytosol; GO:0005783,endoplasmic reticulum; GO:0005634,nucleus; GO:0019900,kinase binding; GO:0046872,metal ion binding; GO:0042594,response to starvation; GO:0090351,seedling development; GO:0003674,molecular_function; GO:0005488,binding; GO:0005515,protein binding; GO:0019899,enzyme binding; GO:0043167,ion binding; GO:0043169,cation binding; GO:0006950,response t…	PF04570.17:zinc-finger of the FCS-type, C2-C2	--	--	--
Cs_ont_1g000730	6.7034	5.9405	6.1364	1.4049	2.6013	2.6209	0.1596	0.2	0.4347	0.2974	0.5997	0.3176	1.132	1.3514	2.0326	0.7179	0.6629	0.5079	708295	730819	-	--	--	uncharacterized protein LOC112096836 [Citrus clementina]	--	--	--	--	--	--	--	--
Cs_ont_1g000770	24.5996	26.0548	23.2861	19.0693	17.3238	25.7361	41.5508	37.1456	39.678	26.6772	29.5958	28.8954	9.4455	7.4607	7.3777	11.3237	12.3582	10.8343	763755	765247	-	--	--	hypothetical protein CICLE_v10027618mg [Citrus clementina]	--	A0A067D5W4_CITSI SubName: Full=Uncharacterized protein {ECO:0000313|EMBL:KDO36930.1};	--	--	--	--	--	--
Cs_ont_1g000780	7.2766	7.3289	6.5553	4.8434	6.4663	8.8865	10.613	11.3255	10.9705	7.7828	9.0756	10.9011	3.5675	3.5514	3.257	4.8753	4.4516	3.8322	765499	791030	-	K01858 myo-inositol-1-phosphate synthase [EC:5.5.1.4] | (RefSeq) inositol-3-phosphate synthase (A)	ko00562: Inositol phosphate metabolism; ko01100: Metabolic pathways; ko01110: Biosynthesis of secondary metabolites	hypothetical protein CUMW_216290 [Citrus unshiu]	INO1_NICPA RecName: Full=Inositol-3-phosphate synthase; Short=MIP synthase; EC=5.5.1.4; AltName: Full=Myo-inositol 1-phosphate synthase; Short=IPS; Short=MI-1-P synthase;	A0A2H5QCE5_CITUN SubName: Full=Uncharacterized protein {ECO:0000313|EMBL:GAY62252.1};	Myo-inositol-1-phosphate synthase	GO:0005737,cytoplasm; GO:0004512,inositol-3-phosphate synthase activity; GO:0006021,inositol biosynthetic process; GO:0008654,phospholipid biosynthetic process; GO:0003674,molecular_function; GO:0003824,catalytic activity; GO:0016853,isomerase activity; GO:0016872,intramolecular lyase activity; GO:0005975,carbohydrate metabolic process; GO:0006020,inositol metabolic process; GO:0006066,alcohol me…	PF07994.15:Myo-inositol-1-phosphate synthase	--	--	--
Cs_ont_1g000790	56.1091	85.1816	79.3817	196.602	201.805	226.902	217.218	227.162	203.356	105.117	141.4	126.968	207.516	213.064	195.012	175.195	174.255	174.413	796615	799803	-	K01858 myo-inositol-1-phosphate synthase [EC:5.5.1.4] | (RefSeq) inositol-3-phosphate synthase (A)	ko00562: Inositol phosphate metabolism; ko01100: Metabolic pathways; ko01110: Biosynthesis of secondary metabolites	inositol-3-phosphate synthase [Citrus clementina]	INO1_NICPA RecName: Full=Inositol-3-phosphate synthase; Short=MIP synthase; EC=5.5.1.4; AltName: Full=Myo-inositol 1-phosphate synthase; Short=IPS; Short=MI-1-P synthase;	V4UPG2_CITCL RecName: Full=Inositol-3-phosphate synthase {ECO:0000256|ARBA:ARBA00012125}; EC=5.5.1.4 {ECO:0000256|ARBA:ARBA00012125};	Myo-inositol-1-phosphate synthase	GO:0005737,cytoplasm; GO:0004512,inositol-3-phosphate synthase activity; GO:0006021,inositol biosynthetic process; GO:0008654,phospholipid biosynthetic process; GO:0003674,molecular_function; GO:0003824,catalytic activity; GO:0016853,isomerase activity; GO:0016872,intramolecular lyase activity; GO:0005975,carbohydrate metabolic process; GO:0006020,inositol metabolic process; GO:0006066,alcohol me…	PF07994.15:Myo-inositol-1-phosphate synthase	--	--	--
Cs_ont_1g000800	0.4513	0.5248	0.4179	0.6483	0.5756	0.752	0.5941	0.4908	0.4045	0.1887	0.3833	0.4166	0.0862	0.1921	0.1597	0.0347	0.0801	0.0645	836191	840551	+	K17469 sulfate transporter 2, low-affinity | (RefSeq) sulfate transporter 2.1-like isoform X1 (A)	--	sulfate transporter 2.1 [Citrus clementina]	SUT21_ARATH RecName: Full=Sulfate transporter 2.1; AltName: Full=AST68;	V4SL56_CITCL RecName: Full=STAS domain-containing protein {ECO:0000259|PROSITE:PS50801};	Sulfate/bicarbonate/oxalate exchanger SAT-1 and related transporters (SLC26 family)	GO:0005887,integral component of plasma membrane; GO:0015301,anion:anion antiporter activity; GO:0008271,secondary active sulfate transmembrane transporter activity; GO:0015116,sulfate transmembrane transporter activity; GO:0015293,symporter activity; GO:1902358,sulfate transmembrane transport; GO:0003674,molecular_function; GO:0005215,transporter activity; GO:0008509,anion transmembrane transpor…	PF00916.23:Sulfate permease family	--	--	--
Cs_ont_1g000870	2.5197	3.1028	2.3605	5.9804	7.8897	5.4472	7.3175	5.7567	7.5623	11.7004	6.5761	9.6579	52.595	47.997	53.3371	22.1607	23.8675	26.3861	887267	890169	+	K00423 L-ascorbate oxidase [EC:1.10.3.3] | (RefSeq) L-ascorbate oxidase-like (A)	ko00053: Ascorbate and aldarate metabolism; ko01100: Metabolic pathways	L-ascorbate oxidase [Citrus sinensis]	ASO_CUCSA RecName: Full=L-ascorbate oxidase; Short=ASO; Short=Ascorbase; EC=1.10.3.3; Flags: Precursor;	V4S1Z8_CITCL RecName: Full=L-ascorbate oxidase {ECO:0000256|ARBA:ARBA00022095}; EC=1.10.3.3 {ECO:0000256|ARBA:ARBA00012301};	Multicopper oxidases	GO:0005576,extracellular region; GO:0005507,copper ion binding; GO:0008447,L-ascorbate oxidase activity; GO:0003674,molecular_function; GO:0005488,binding; GO:0043167,ion binding; GO:0043169,cation binding; GO:0046872,metal ion binding; GO:0046914,transition metal ion binding; GO:0003824,catalytic activity; GO:0016491,oxidoreductase activity; GO:0016679,oxidoreductase activity, acting on diphenol…	PF00394.25:Multicopper oxidase	--	--	--
Cs_ont_1g000940	0.5168	0.3566	0.5076	1.2375	0.601	1.1704	1.8247	1.7637	1.6004	0.7779	0.5681	0.6155	0.0329	0.0105	0	0.0795	0.0184	0.123	954479	958067	+	K01802 peptidylprolyl isomerase [EC:5.2.1.8] | (RefSeq) photosynthetic NDH subunit of lumenal location 4, chloroplastic (A)	--	photosynthetic NDH subunit of lumenal location 4, chloroplastic [Citrus sinensis]	PNSL4_ARATH RecName: Full=Photosynthetic NDH subunit of lumenal location 4, chloroplastic {ECO:0000303|PubMed:21785130}; AltName: Full=FK506-binding protein 16-2; Short=AtFKBP16-2; AltName: Full=Immunophilin FKBP16-2; AltName: Full=Peptidyl-prolyl cis-trans isomerase FKBP16-2; Short=PPIase FKBP16-2; EC=5.2.1.8; AltName: Full=Rotamase; Flags: Precursor;	A0A067DTL7_CITSI RecName: Full=Peptidylprolyl isomerase {ECO:0000256|PROSITE-ProRule:PRU00277}; EC=5.2.1.8 {ECO:0000256|PROSITE-ProRule:PRU00277};	--	GO:0009507,chloroplast; GO:0009543,chloroplast thylakoid lumen; GO:0009535,chloroplast thylakoid membrane; GO:0005886,plasma membrane; GO:0009579,thylakoid; GO:0003755,peptidyl-prolyl cis-trans isomerase activity; GO:0003674,molecular_function; GO:0003824,catalytic activity; GO:0016853,isomerase activity; GO:0016859,cis-trans isomerase activity; GO:0140096,catalytic activity, acting on a protein;…	PF00254.31:FKBP-type peptidyl-prolyl cis-trans isomerase	--	--	--
Cs_ont_1g000950	2.0543	1.3925	2.1579	2.1411	1.6438	1.7193	5.9932	5.332	7.3237	4.0879	3.5746	4.8992	18.4279	15.6234	19.5204	11.4163	10.9235	11.4532	960524	961807	-	K07213 copper chaperone | (RefSeq) copper transport protein ATX1-like (A)	--	heavy metal-associated isoprenylated plant protein 23 [Citrus clementina]	HIP23_ARATH RecName: Full=Heavy metal-associated isoprenylated plant protein 23 {ECO:0000303|PubMed:21072340, ECO:0000303|PubMed:23368984}; Short=AtHIP23 {ECO:0000303|PubMed:21072340, ECO:0000303|PubMed:23368984}; Flags: Precursor;	V4S1Z4_CITCL RecName: Full=HMA domain-containing protein {ECO:0000259|PROSITE:PS50846};	Copper chaperone	GO:0046872,metal ion binding; GO:0050896,response to stimulus; GO:0003674,molecular_function; GO:0005488,binding; GO:0043167,ion binding; GO:0043169,cation binding; GO:0008150,biological_process	PF00403.29:Heavy-metal-associated domain	--	--	--
Cs_ont_1g000970	14.298	13.1173	12.2285	9.9086	9.781	11.723	14.2187	13.9843	13.6811	10.162	11.2101	10.9906	3.8444	4.5779	3.899	6.5868	6.917	6.7483	971118	977482	-	K06630 14-3-3 protein epsilon | (RefSeq) 14-3-3 protein 6 (A)	--	hypothetical protein CISIN_1g045057mg [Citrus sinensis]	14333_ORYSJ RecName: Full=14-3-3-like protein GF14-C; AltName: Full=G-box factor 14-3-3 homolog C;	A0A067DTL3_CITSI RecName: Full=14_3_3 domain-containing protein {ECO:0000259|SMART:SM00101};	Multifunctional chaperone (14-3-3 family)	GO:0005737,cytoplasm; GO:0005634,nucleus; GO:0008104,protein localization; GO:0007165,signal transduction; GO:0008150,biological_process; GO:0033036,macromolecule localization; GO:0051179,localization; GO:0007154,cell communication; GO:0009987,cellular process; GO:0023052,signaling; GO:0050789,regulation of biological process; GO:0050794,regulation of cellular process; GO:0050896,response to stim…	PF00244.23:14-3-3 protein	--	--	--
Cs_ont_1g001030	11.3765	12.3268	12.193	12.7722	11.6164	11.6284	4.2162	4.1846	3.3515	3.0008	3.4451	3.3675	1.874	1.7958	1.4569	2.1745	2.1906	2.3541	1047610	1052265	-	K01381 saccharopepsin [EC:3.4.23.25] | (RefSeq) aspartic proteinase CDR1-like (A)	--	Aspartic proteinase-like protein 1 [Citrus sinensis]	ASPL1_ARATH RecName: Full=Aspartic proteinase-like protein 1; EC=3.4.23.-; Flags: Precursor;	A0A2H5QJV4_CITUN RecName: Full=Peptidase A1 domain-containing protein {ECO:0000259|PROSITE:PS51767};	Aspartyl protease	GO:0031225,anchored component of membrane; GO:0046658,anchored component of plasma membrane; GO:0004190,aspartic-type endopeptidase activity; GO:0006508,proteolysis; GO:0003674,molecular_function; GO:0003824,catalytic activity; GO:0004175,endopeptidase activity; GO:0008233,peptidase activity; GO:0016787,hydrolase activity; GO:0070001,aspartic-type peptidase activity; GO:0140096,catalytic activity…	PF14543.9:Xylanase inhibitor N-terminal	--	--	--
Cs_ont_1g001080	68.2068	63.6681	66.4847	56.0955	54.7542	56.1396	56.3917	55.0879	54.8773	57.4252	54.1111	52.5757	34.4328	31.8208	32.6513	38.7518	40.457	36.9652	1093610	1096485	+	K09140 pre-rRNA-processing protein TSR3 | (RefSeq) ribosome biogenesis protein TSR3 homolog (A)	--	18S rRNA aminocarboxypropyltransferase [Citrus sinensis]	--	A0A067DXK4_CITSI RecName: Full=Ribo_biogen_C domain-containing protein {ECO:0000259|Pfam:PF04034};	Uncharacterized conserved protein	GO:0005737,cytoplasm; GO:0106388,NA; GO:0030490,maturation of SSU-rRNA; GO:0006139,nucleobase-containing compound metabolic process; GO:0006364,rRNA processing; GO:0006396,RNA processing; GO:0006725,cellular aromatic compound metabolic process; GO:0006807,nitrogen compound metabolic process; GO:0008150,biological_process; GO:0008152,metabolic process; GO:0009987,cellular process; GO:0010467,gene …	PF04034.16:Ribosome biogenesis protein, C-terminal	--	--	--
Cs_ont_1g001130	36.313	37.3962	38.1529	41.0069	38.1055	36.5114	40.8975	40.7126	37.8848	44.4931	40.3714	47.5813	83.5687	76.7599	84.3082	85.9039	92.0518	87.0455	1114990	1116948	+	--	--	hypothetical protein CISIN_1g0324791mg, partial [Citrus sinensis]	GOT1_ARATH RecName: Full=Vesicle transport protein GOT1 {ECO:0000303|PubMed:25900983}; AltName: Full=Golgi transport 1 {ECO:0000303|PubMed:25900983};	A0A067DLL3_CITSI SubName: Full=Uncharacterized protein {ECO:0000313|EMBL:KDO43718.1}; Flags: Fragment;	Ferric reductase-like proteins	GO:0005829,cytosol; GO:0000139,Golgi membrane; GO:0016021,integral component of membrane; GO:0006888,endoplasmic reticulum to Golgi vesicle-mediated transport; GO:0042147,retrograde transport, endosome to Golgi; GO:0006810,transport; GO:0008150,biological_process; GO:0009987,cellular process; GO:0016192,vesicle-mediated transport; GO:0046907,intracellular transport; GO:0048193,Golgi vesicle trans…	PF04178.15:Got1/Sft2-like family	--	--	--
Cs_ont_1g001140	3.6087	4.3999	4.2007	5.619	5.3378	4.8406	4.338	3.7428	3.5996	5.4136	5.206	4.4576	17.5749	16.5658	15.2347	11.6432	12.6198	12.2973	1119729	1122951	+	K15559 regulator of Ty1 transposition protein 103 | (RefSeq) regulation of nuclear pre-mRNA domain-containing protein 1B (A)	--	regulation of nuclear pre-mRNA domain-containing protein 1B [Citrus clementina]	--	V4S1X8_CITCL RecName: Full=CID domain-containing protein {ECO:0000259|PROSITE:PS51391};	Regulator of nuclear mRNA	GO:0006397,mRNA processing; GO:0006139,nucleobase-containing compound metabolic process; GO:0006396,RNA processing; GO:0006725,cellular aromatic compound metabolic process; GO:0006807,nitrogen compound metabolic process; GO:0008150,biological_process; GO:0008152,metabolic process; GO:0009987,cellular process; GO:0010467,gene expression; GO:0016070,RNA metabolic process; GO:0016071,mRNA metabolic …	PF04818.16:CID domain	--	--	--
Cs_ont_1g001150	5.6319	5.1585	5.3733	5.681	6.7506	5.2586	5.61	5.082	6.0649	6.7374	5.9833	7.1705	12.7489	12.5087	12.8797	14.0614	12.8273	12.968	1122197	1126487	-	K15559 regulator of Ty1 transposition protein 103 | (RefSeq) regulation of nuclear pre-mRNA domain-containing protein 1B (A)	--	uncharacterized protein LOC18037136 [Citrus clementina]	FABG_CUPLA RecName: Full=3-oxoacyl-[acyl-carrier-protein] reductase, chloroplastic; EC=1.1.1.100; AltName: Full=3-ketoacyl-acyl carrier protein reductase; Flags: Precursor;	V4SL27_CITCL SubName: Full=Uncharacterized protein {ECO:0000313|EMBL:ESR41357.1};	1-Acyl dihydroxyacetone phosphate reductase and related dehydrogenases	GO:0009507,chloroplast; GO:0004316,3-oxoacyl-[acyl-carrier-protein] reductase (NADPH) activity; GO:0051287,NAD binding; GO:0006633,fatty acid biosynthetic process; GO:0003674,molecular_function; GO:0003824,catalytic activity; GO:0004312,fatty acid synthase activity; GO:0016491,oxidoreductase activity; GO:0016614,oxidoreductase activity, acting on CH-OH group of donors; GO:0016616,oxidoreductase a…	PF00106.28:short chain dehydrogenase	--	--	--
Cs_ont_1g001200	0.1213	0.2655	0.252	1.0751	0.3369	0.9592	5.508	4.2095	6.2203	4.5056	5.4967	3.6097	0	0.091	0	0	0	0	1192834	1193140	+	K00927 phosphoglycerate kinase [EC:2.7.2.3] | (RefSeq) phosphoglycerate kinase, chloroplastic (A)	ko00010: Glycolysis / Gluconeogenesis; ko00710: Carbon fixation in photosynthetic organisms; ko01100: Metabolic pathways; ko01110: Biosynthesis of secondary metabolites; ko01200: Carbon metabolism; ko01230: Biosynthesis of amino acids	hypothetical protein CUMW_274940 [Citrus unshiu]	PGKH_TOBAC RecName: Full=Phosphoglycerate kinase, chloroplastic; EC=2.7.2.3; Flags: Precursor;	A0A2H5MZW0_CITUN SubName: Full=Uncharacterized protein {ECO:0000313|EMBL:GAY33342.1};	3-phosphoglycerate kinase	GO:0009507,chloroplast; GO:0005829,cytosol; GO:0043531,ADP binding; GO:0005524,ATP binding; GO:0004618,phosphoglycerate kinase activity; GO:0006094,gluconeogenesis; GO:0006096,glycolytic process; GO:0019253,reductive pentose-phosphate cycle; GO:0000166,nucleotide binding; GO:0003674,molecular_function; GO:0005488,binding; GO:0017076,purine nucleotide binding; GO:0030554,adenyl nucleotide binding;…	--	--	--	--
Cs_ont_1g001210	0.0179	0	0	0.0317	0.2985	0.085	0.0198	0.2735	0.1351	0.3327	0.3644	0.2764	0.6473	0.6585	0.7399	0.2804	0.2825	0.1263	1196536	1198965	-	K12153 phenylalanine N-monooxygenase [EC:1.14.14.40] | (RefSeq) phenylalanine N-monooxygenase-like (A)	ko00460: Cyanoamino acid metabolism; ko00966: Glucosinolate biosynthesis; ko01100: Metabolic pathways; ko01110: Biosynthesis of secondary metabolites; ko01210: 2-Oxocarboxylic acid metabolism	phenylalanine N-monooxygenase [Citrus clementina]	C79A2_ARATH RecName: Full=Phenylalanine N-monooxygenase; EC=1.14.14.40 {ECO:0000269|PubMed:10799553}; AltName: Full=Cytochrome P450 79A2; AltName: Full=Phenylalanine N-hydroxylase;	V4SR06_CITCL SubName: Full=Uncharacterized protein {ECO:0000313|EMBL:ESR41355.1};	Cytochrome P450 CYP2 subfamily	GO:0005789,endoplasmic reticulum membrane; GO:0016021,integral component of membrane; GO:0016020,membrane; GO:0020037,heme binding; GO:0005506,iron ion binding; GO:0102684,L-phenylalanine N-monooxygenase activity; GO:0016709,oxidoreductase activity, acting on paired donors, with incorporation or reduction of molecular oxygen, NAD(P)H as one donor, and incorporation of one atom of oxygen; GO:00036…	PF00067.25:Cytochrome P450	--	--	--
Cs_ont_1g001290	1.9609	2.3836	2.0358	2.7023	1.9658	1.8945	6.8743	7.2557	7.0623	5.6178	7.0493	6.241	0.4277	0.2451	0.3291	0.155	0.7157	0.1919	1299798	1300145	-	K00927 phosphoglycerate kinase [EC:2.7.2.3] | (RefSeq) phosphoglycerate kinase, chloroplastic (A)	ko00010: Glycolysis / Gluconeogenesis; ko00710: Carbon fixation in photosynthetic organisms; ko01100: Metabolic pathways; ko01110: Biosynthesis of secondary metabolites; ko01200: Carbon metabolism; ko01230: Biosynthesis of amino acids	hypothetical protein CISIN_1g037914mg [Citrus sinensis]	PGKH2_ARATH RecName: Full=Phosphoglycerate kinase 2, chloroplastic; EC=2.7.2.3; Flags: Precursor;	A0A067DYS1_CITSI SubName: Full=Uncharacterized protein {ECO:0000313|EMBL:KDO44152.1};	3-phosphoglycerate kinase	GO:0009507,chloroplast; GO:0009570,chloroplast stroma; GO:0005829,cytosol; GO:0005739,mitochondrion; GO:0005634,nucleus; GO:0009536,plastid; GO:0009579,thylakoid; GO:0043531,ADP binding; GO:0005524,ATP binding; GO:0004618,phosphoglycerate kinase activity; GO:0004672,protein kinase activity; GO:0019375,galactolipid biosynthetic process; GO:0006094,gluconeogenesis; GO:0006096,glycolytic process; GO…	--	--	--	--
Cs_ont_1g001470	0.1466	0.1203	0.1142	0.2923	0.229	0.1449	0.6291	0.7885	0.4974	0.6428	0.7964	0.9693	2.6341	2.9005	2.1783	2.4255	2.2639	2.2282	1479020	1480676	+	K23136 fraxetin 5-hydroxylase [EC:1.14.14.164] | (RefSeq) cytochrome P450 82C4-like (A)	ko00999: Biosynthesis of various plant secondary metabolites; ko01110: Biosynthesis of secondary metabolites	cytochrome P450 CYP82D47 [Citrus clementina]	C82D6_SINHE RecName: Full=Demethylepipodophyllotoxin synthase {ECO:0000303|PubMed:26359402}; EC=1.14.14.132 {ECO:0000269|PubMed:26359402}; AltName: Full=Cytochrome P450 family 82 subfamily D polypeptide 61 {ECO:0000303|PubMed:26359402};	A0A2H5Q9Z8_CITUN SubName: Full=Uncharacterized protein {ECO:0000313|EMBL:GAY61469.1};	Cytochrome P450 CYP2 subfamily	GO:0016021,integral component of membrane; GO:0020037,heme binding; GO:0005506,iron ion binding; GO:0004497,monooxygenase activity; GO:0016705,oxidoreductase activity, acting on paired donors, with incorporation or reduction of molecular oxygen; GO:0019438,aromatic compound biosynthetic process; GO:0009699,phenylpropanoid biosynthetic process; GO:0003674,molecular_function; GO:0005488,binding; GO…	PF00067.25:Cytochrome P450	--	--	--
Cs_ont_1g001480	127.769	128.589	144.618	136.021	135.448	119.948	39.3032	39.2465	38.045	43.2524	43.836	39.2368	130.386	155.741	142.003	104.29	116.23	112.792	1482178	1483205	-	--	--	hypothetical protein CISIN_1g034692mg [Citrus sinensis]	--	A0A067DY35_CITSI SubName: Full=Uncharacterized protein {ECO:0000313|EMBL:KDO43932.1};	--	--	--	--	--	--
Cs_ont_1g001510	155.508	133.274	150.738	126.683	129.512	143.343	239.886	246.75	249.345	240.542	258.284	252.273	76.9468	74.0896	70.31	83.6096	85.6713	84.7018	1495856	1500273	-	--	--	uncharacterized protein LOC112096857 [Citrus clementina]	--	--	--	--	--	--	--	--
Cs_ont_1g001550	0.2989	0.1839	0.3588	0.3145	0.1945	0.2953	0.424	0.3629	0.4647	0.4817	0.4404	0.3808	0.4914	0.4483	0.4139	0.5848	0.5891	0.5513	1541820	1544898	-	K22733 magnesium transporter | (RefSeq) uncharacterized protein LOC102612526 (A)	--	pentatricopeptide repeat-containing protein At2g22070 [Citrus clementina]	PP168_ARATH RecName: Full=Pentatricopeptide repeat-containing protein At2g22070;	V4UPB0_CITCL RecName: Full=DYW_deaminase domain-containing protein {ECO:0000259|Pfam:PF14432};	FOG: PPR repeat	GO:0043231,intracellular membrane-bounded organelle; GO:0003723,RNA binding; GO:0008270,zinc ion binding; GO:0009451,RNA modification; GO:0003674,molecular_function; GO:0003676,nucleic acid binding; GO:0005488,binding; GO:0097159,organic cyclic compound binding; GO:1901363,heterocyclic compound binding; GO:0043167,ion binding; GO:0043169,cation binding; GO:0046872,metal ion binding; GO:0046914,tr…	PF13041.9:PPR repeat family	--	--	--
Cs_ont_1g001580	3.0598	3.1387	3.1767	2.9643	2.2458	1.5312	1.2672	1.0843	1.062	0.5903	0.6206	0.7639	3.7165	3.9208	3.3919	1.5034	1.9089	1.6869	1552246	1557146	-	K18592 gamma-glutamyltranspeptidase / glutathione hydrolase / leukotriene-C4 hydrolase [EC:2.3.2.2 3.4.19.13 3.4.19.14] | (RefSeq) glutathione hydrolase 1-like isoform X1 (A)	ko00430: Taurine and hypotaurine metabolism; ko00460: Cyanoamino acid metabolism; ko00480: Glutathione metabolism; ko00590: Arachidonic acid metabolism; ko01100: Metabolic pathways	hypothetical protein CUMW_210170 [Citrus unshiu]	GAGT1_ARATH RecName: Full=Glutathione hydrolase 1; EC=3.4.19.13; AltName: Full=Gamma-glutamyltransferase 1; AltName: Full=Gamma-glutamyltranspeptidase 1; EC=2.3.2.2; Flags: Precursor;	A0A2H5Q9Z1_CITUN RecName: Full=Glutathione hydrolase {ECO:0000256|RuleBase:RU368068}; EC=2.3.2.2 {ECO:0000256|RuleBase:RU368068}; EC=3.4.19.13 {ECO:0000256|RuleBase:RU368068}; AltName: Full=Gamma-glutamyltransferase {ECO:0000256|RuleBase:RU368068}; AltName: Full=Gamma-glutamyltranspeptidase {ECO:0000256|RuleBase:RU368068};	Gamma-glutamyltransferase	GO:0048046,apoplast; GO:0005886,plasma membrane; GO:0009506,plasmodesma; GO:0016756,glutathione gamma-glutamylcysteinyltransferase activity; GO:0036374,glutathione hydrolase activity; GO:0102953,hypoglycin A gamma-glutamyl transpeptidase activity; GO:0103068,leukotriene C4 gamma-glutamyl transferase activity; GO:0006751,glutathione catabolic process; GO:0006979,response to oxidative stress; GO:00…	PF01019.24:Gamma-glutamyltranspeptidase	--	--	--
Cs_ont_1g001590	0.1989	0.1269	0.1936	0.0661	0.1035	0.2751	1.1558	1.121	1.0681	1.2434	1.1949	1.0544	0.0683	0.0839	0.1878	0.0884	0.0653	0	1558076	1560389	-	--	--	DUF4220 domain-containing protein [Citrus sinensis]	--	A0A2H5QB29_CITUN SubName: Full=Uncharacterized protein {ECO:0000313|EMBL:GAY61455.1};	--	GO:0016021,integral component of membrane; GO:0005575,cellular_component; GO:0016020,membrane; GO:0031224,intrinsic component of membrane; GO:0110165,cellular anatomical entity	PF13968.9:Domain of unknown function (DUF4220)	--	--	--
Cs_ont_1g001820	0.3543	0.3993	0.2842	0.485	0.38	0.3309	0.7487	0.6256	0.3156	0.5315	0.4317	0.408	0.9357	0.9661	0.7622	0.6873	0.9733	0.6525	1801572	1803357	-	K22733 magnesium transporter | (RefSeq) uncharacterized protein LOC102612526 (A)	--	pentatricopeptide repeat-containing protein [Citrus sinensis]	PP323_ARATH RecName: Full=Pentatricopeptide repeat-containing protein At4g19191, mitochondrial; Flags: Precursor;	V4SKX9_CITCL SubName: Full=Uncharacterized protein {ECO:0000313|EMBL:ESR41307.1};	FOG: PPR repeat	GO:0043231,intracellular membrane-bounded organelle; GO:0005739,mitochondrion; GO:0003723,RNA binding; GO:0009451,RNA modification; GO:0003674,molecular_function; GO:0003676,nucleic acid binding; GO:0005488,binding; GO:0097159,organic cyclic compound binding; GO:1901363,heterocyclic compound binding; GO:0006139,nucleobase-containing compound metabolic process; GO:0006725,cellular aromatic compoun…	PF01535.23:PPR repeat	--	--	--
Cs_ont_1g001840	4.0115	3.5302	3.5968	4.0532	4.9929	6.7873	3.7987	3.7491	3.4488	4.2741	3.8462	4.9674	7.1722	8.2917	7.7293	9.9528	10.9334	11.9584	1815710	1818378	+	K20562 biphenyl-4-hydroxylase | (RefSeq) cytochrome P450 CYP736A12-like (A)	--	cytochrome P450 CYP736A12 [Citrus clementina]	C7150_PRUMU RecName: Full=Cytochrome P450 71AU50 {ECO:0000303|PubMed:25015725}; EC=1.14.-.- {ECO:0000305};	V4SVW7_CITCL SubName: Full=Uncharacterized protein {ECO:0000313|EMBL:ESR41306.1};	Cytochrome P450 CYP2 subfamily	GO:0016021,integral component of membrane; GO:0020037,heme binding; GO:0005506,iron ion binding; GO:0004497,monooxygenase activity; GO:0016705,oxidoreductase activity, acting on paired donors, with incorporation or reduction of molecular oxygen; GO:0003674,molecular_function; GO:0005488,binding; GO:0046906,tetrapyrrole binding; GO:0097159,organic cyclic compound binding; GO:1901363,heterocyclic c…	PF00067.25:Cytochrome P450	--	--	--
Cs_ont_1g001850	0.6005	0.6665	0.6235	1.0178	0.8879	1.0113	0.8527	0.7608	1.0038	0.8617	0.712	0.8198	1.8248	1.87	1.8933	2.2104	1.5609	1.6444	1819229	1822077	-	K22733 magnesium transporter | (RefSeq) uncharacterized protein LOC102612526 (A)	--	pentatricopeptide repeat-containing protein At4g19191, mitochondrial [Citrus clementina]	PP323_ARATH RecName: Full=Pentatricopeptide repeat-containing protein At4g19191, mitochondrial; Flags: Precursor;	V4SQW4_CITCL SubName: Full=Uncharacterized protein {ECO:0000313|EMBL:ESR41305.1};	FOG: PPR repeat	GO:0043231,intracellular membrane-bounded organelle; GO:0005739,mitochondrion; GO:0003723,RNA binding; GO:0009451,RNA modification; GO:0003674,molecular_function; GO:0003676,nucleic acid binding; GO:0005488,binding; GO:0097159,organic cyclic compound binding; GO:1901363,heterocyclic compound binding; GO:0006139,nucleobase-containing compound metabolic process; GO:0006725,cellular aromatic compoun…	PF01535.23:PPR repeat	--	--	--
Cs_ont_1g001930	43.5471	43.5993	41.7077	53.4496	48.5878	56.1516	96.5689	96.4427	97.0106	88.4461	90.9358	89.6931	20.3988	19.8449	19.9605	25.4265	27.2769	25.2221	1889355	1896635	-	K08869 aarF domain-containing kinase | (RefSeq) protein ACTIVITY OF BC1 COMPLEX KINASE 3, chloroplastic (A)	--	protein ACTIVITY OF BC1 COMPLEX KINASE 8, chloroplastic isoform X2 [Citrus clementina]	AB1K8_ARATH RecName: Full=Protein ACTIVITY OF BC1 COMPLEX KINASE 8, chloroplastic {ECO:0000303|PubMed:22694836}; Short=ABC1-LIKE KINASE 8 {ECO:0000303|PubMed:22694836}; EC=2.7.11.1 {ECO:0000250|UniProtKB:Q9MA15}; AltName: Full=ABC2 homolog protein 13 {ECO:0000303|PubMed:11346655}; Short=AtATH13 {ECO:0000303|PubMed:11346655}; AltName: Full=Oxidative stress-related ABC1-like protein 1, chloroplasti…	V4S1S9_CITCL RecName: Full=ABC1 domain-containing protein {ECO:0000259|Pfam:PF03109};	Predicted unusual protein kinase	GO:0009507,chloroplast; GO:0009941,chloroplast envelope; GO:0031969,chloroplast membrane; GO:0016021,integral component of membrane; GO:0009536,plastid; GO:0005524,ATP binding; GO:0004672,protein kinase activity; GO:0106310,protein serine kinase activity; GO:0004674,protein serine/threonine kinase activity; GO:0034599,cellular response to oxidative stress; GO:0007623,circadian rhythm; GO:0055072,…	PF03109.19:ABC1 atypical kinase-like domain	--	--	--
Cs_ont_1g001950	10.6769	8.1435	9.0552	11.4573	8.9233	12.8972	1.7896	1.1998	1.417	2.055	2.2589	2.8993	0.4133	0.3665	0.1514	0.214	0.494	0.3643	1939006	1942315	+	K08065 nuclear transcription Y subunit beta | (RefSeq) nuclear transcription factor Y subunit B-3-like (A)	--	nuclear transcription factor Y subunit B-3-like [Citrus sinensis]	NFYB3_ARATH RecName: Full=Nuclear transcription factor Y subunit B-3 {ECO:0000303|PubMed:11250072, ECO:0000303|PubMed:11867211}; Short=AtNF-YB-3 {ECO:0000303|PubMed:11250072, ECO:0000303|PubMed:11867211}; Short=AtNF-YB3 {ECO:0000303|PubMed:25490919}; AltName: Full=Transcriptional activator HAP3C;	A0A067F1F4_CITSI RecName: Full=CBFD_NFYB_HMF domain-containing protein {ECO:0000259|Pfam:PF00808};	CCAAT-binding factor, subunit A (HAP3)	GO:0016602,CCAAT-binding factor complex; GO:0005829,cytosol; GO:0005634,nucleus; GO:0001228,DNA-binding transcription activator activity, RNA polymerase II-specific; GO:0003700,DNA-binding transcription factor activity; GO:0000981,DNA-binding transcription factor activity, RNA polymerase II-specific; GO:0046982,protein heterodimerization activity; GO:0043565,sequence-specific DNA binding; GO:0045…	PF00808.26:Histone-like transcription factor (CBF/NF-Y) and archaeal histone	NF-YB	TF	NF-Y->NF-YB
Cs_ont_1g001990	0.9587	0.4907	1.135	0.6258	0.8638	0.7445	1.8619	2.8238	3.0428	1.0581	1.1661	1.4082	0.3566	0.3784	0.4573	0.3111	0.6187	0.6815	1994217	1996048	+	--	--	cysteine/Histidine-rich C1 domain family protein [Citrus sinensis]	--	A0A067F1F0_CITSI SubName: Full=Uncharacterized protein {ECO:0000313|EMBL:KDO59940.1}; Flags: Fragment;	--	--	PF03107.19:C1 domain	--	--	--
Cs_ont_1g002010	30.1409	28.928	27.5581	27.5705	26.435	25.9703	15.0217	15.4412	14.1384	16.4789	16.6701	17.2845	31.1461	29.7091	31.3415	28.8563	29.9179	30.8355	2011562	2017472	-	--	--	protein HEAT INTOLERANT 4 [Citrus clementina]	HIT4_ARATH RecName: Full=Protein HEAT INTOLERANT 4 {ECO:0000303|PubMed:23408827};	V4SKW0_CITCL SubName: Full=Uncharacterized protein {ECO:0000313|EMBL:ESR41287.1};	--	GO:0010369,chromocenter; GO:0005730,nucleolus; GO:0010286,heat acclimation; GO:0045814,negative regulation of gene expression, epigenetic; GO:0031452,negative regulation of heterochromatin assembly; GO:1900034,regulation of cellular response to heat; GO:0009408,response to heat; GO:0006950,response to stress; GO:0008150,biological_process; GO:0009266,response to temperature stimulus; GO:0009628,r…	--	--	--	--
Cs_ont_1g002030	0.1992	0.109	0.0776	0.0441	0.1383	0.1575	0.0276	0.0691	0.0751	0.077	0.023	0	1.0754	1.0084	0.8526	0.3543	0.2944	0.4825	2023575	2025141	-	--	--	uncharacterized protein LOC18037326 [Citrus clementina]	--	A0A067D880_CITSI SubName: Full=Uncharacterized protein {ECO:0000313|EMBL:KDO39058.1};	--	GO:0016021,integral component of membrane; GO:0005575,cellular_component; GO:0016020,membrane; GO:0031224,intrinsic component of membrane; GO:0110165,cellular anatomical entity	PF04654.15:Protein of unknown function, DUF599	--	--	--
Cs_ont_1g002080	17.439	20.3521	20.431	25.3298	25.51	22.2385	29.2124	29.1778	33.7543	24.0352	24.9161	26.0196	9.0601	9.2849	7.7141	13.6571	10.7445	12.9106	2058206	2060593	-	K14494 DELLA protein | (RefSeq) DELLA protein GAI (A)	ko04075: Plant hormone signal transduction	scarecrow-like protein 15 [Citrus clementina]	SCL15_ARATH RecName: Full=Scarecrow-like protein 15; Short=AtSCL15; AltName: Full=GRAS family protein 25; Short=AtGRAS-25;	V4SKV1_CITCL SubName: Full=Uncharacterized protein {ECO:0000313|EMBL:ESR41277.1};	--	GO:0005634,nucleus; GO:0003700,DNA-binding transcription factor activity; GO:0043565,sequence-specific DNA binding; GO:0030154,cell differentiation; GO:0006355,regulation of transcription, DNA-templated; GO:0003674,molecular_function; GO:0140110,transcription regulator activity; GO:0003676,nucleic acid binding; GO:0003677,DNA binding; GO:0005488,binding; GO:0097159,organic cyclic compound binding…	PF03514.17:GRAS domain family	GRAS	TF	GRAS
Cs_ont_1g002100	3.3896	3.858	3.9989	6.0058	6.4157	3.9784	11.5985	9.7628	9.2139	11.2822	7.7384	7.0726	20.729	22.6082	26.6367	23.3827	25.979	25.4689	2087066	2087916	+	--	--	hypothetical protein L484_020065 [Morus notabilis]	--	W9RB41_9ROSA SubName: Full=Uncharacterized protein {ECO:0000313|EMBL:EXB80811.1};	--	--	--	--	--	--
Cs_ont_1g002150	0.5763	0.6629	0.4503	0.7368	0.6102	0.695	0.9273	0.7996	0.7882	0.4105	0.4888	0.4451	0.4199	0.3252	0.3949	0.4311	0.5386	0.4657	2129248	2136224	-	K00705 4-alpha-glucanotransferase [EC:2.4.1.25] | (RefSeq) 4-alpha-glucanotransferase, chloroplastic/amyloplastic isoform X1 (A)	ko00500: Starch and sucrose metabolism; ko01100: Metabolic pathways; ko01110: Biosynthesis of secondary metabolites	uncharacterized protein LOC18037083 [Citrus clementina]	DPEP_SOLTU RecName: Full=4-alpha-glucanotransferase, chloroplastic/amyloplastic; EC=2.4.1.25; AltName: Full=Amylomaltase; AltName: Full=Disproportionating enzyme; Short=D-enzyme; Flags: Precursor;	A0A067EXP1_CITSI SubName: Full=Uncharacterized protein {ECO:0000313|EMBL:KDO59919.1};	--	GO:0009501,amyloplast; GO:0009507,chloroplast; GO:0004134,4-alpha-glucanotransferase activity; GO:0102500,beta-maltose 4-alpha-glucanotransferase activity; GO:0005975,carbohydrate metabolic process; GO:0003674,molecular_function; GO:0003824,catalytic activity; GO:0004133,glycogen debranching enzyme activity; GO:0016740,transferase activity; GO:0016757,transferase activity, transferring glycosyl g…	PF03576.17:Peptidase family S58	--	--	--
Cs_ont_1g002170	0	0	0	0	0	0	0	0	0	0	0	0	2.8892	2.5178	2.4857	4.297	4.4515	4.7533	2147369	2149375	-	K20619 cytochrome P450 family 78 subfamily A | (RefSeq) cytochrome P450 78A7-like (A)	--	cytochrome P450 78A7 [Citrus clementina]	C78A7_ARATH RecName: Full=Cytochrome P450 78A7; EC=1.14.-.-;	V4SKU4_CITCL SubName: Full=Uncharacterized protein {ECO:0000313|EMBL:ESR41267.1};	Cytochrome P450 CYP2 subfamily	GO:0016021,integral component of membrane; GO:0020037,heme binding; GO:0005506,iron ion binding; GO:0004497,monooxygenase activity; GO:0016705,oxidoreductase activity, acting on paired donors, with incorporation or reduction of molecular oxygen; GO:0040008,regulation of growth; GO:0003674,molecular_function; GO:0005488,binding; GO:0046906,tetrapyrrole binding; GO:0097159,organic cyclic compound b…	PF00067.25:Cytochrome P450	--	--	--
Cs_ont_1g002180	41.6087	37.7541	37.3674	35.9081	32.6793	38.6312	32.0775	30.96	28.3495	28.8685	25.9175	27.3792	17.0257	18.1409	17.0469	20.6022	18.4187	20.7382	2165715	2168366	+	--	--	F-box/kelch-repeat protein SKIP6 isoform X1 [Citrus clementina]	SKIP6_ARATH RecName: Full=F-box/kelch-repeat protein SKIP6; AltName: Full=SKP1-interacting partner 6;	V4SQS8_CITCL RecName: Full=F-box domain-containing protein {ECO:0000259|Pfam:PF00646};	FOG: Kelch repeat	GO:0016567,protein ubiquitination; GO:0006464,cellular protein modification process; GO:0006807,nitrogen compound metabolic process; GO:0008150,biological_process; GO:0008152,metabolic process; GO:0009987,cellular process; GO:0019538,protein metabolic process; GO:0032446,protein modification by small protein conjugation; GO:0036211,protein modification process; GO:0043170,macromolecule metabolic …	PF01344.28:Kelch motif	--	--	--
Cs_ont_1g002230	1.3373	1.5247	1.255	1.1899	1.2969	1.3202	1.28	1.3613	1.1709	1.1263	0.7935	0.6884	1.5362	1.6729	2.0231	0.8059	1.0742	0.8127	2190832	2196611	+	K00942 guanylate kinase [EC:2.7.4.8] | (RefSeq) guanylate kinase 3, chloroplastic (A)	ko00230: Purine metabolism; ko01100: Metabolic pathways; ko01232: Nucleotide metabolism	guanylate kinase 3, chloroplastic [Citrus clementina]	GMK3_ARATH RecName: Full=Guanylate kinase 3, chloroplastic; Short=AtGK3; EC=2.7.4.8; AltName: Full=GMP kinase 3; Flags: Precursor;	A0A067F9N7_CITSI RecName: Full=Guanylate kinase {ECO:0000256|ARBA:ARBA00012961}; EC=2.7.4.8 {ECO:0000256|ARBA:ARBA00012961};	Guanylate kinase	GO:0009507,chloroplast; GO:0005829,cytosol; GO:0005524,ATP binding; GO:0004385,guanylate kinase activity; GO:0016310,phosphorylation; GO:0048638,regulation of developmental growth; GO:0000166,nucleotide binding; GO:0003674,molecular_function; GO:0005488,binding; GO:0017076,purine nucleotide binding; GO:0030554,adenyl nucleotide binding; GO:0032553,ribonucleotide binding; GO:0032555,purine ribonuc…	PF00625.24:Guanylate kinase	--	--	--
Cs_ont_1g002240	1.3667	1.6225	1.3737	0.9017	0.9486	0.7356	1.2233	1.2105	1.1837	1.0947	0.6989	0.9611	3.5395	3.642	3.8804	2.1515	2.2352	2.331	2193261	2197762	-	K00942 guanylate kinase [EC:2.7.4.8] | (RefSeq) guanylate kinase 3, chloroplastic (A)	ko00230: Purine metabolism; ko01100: Metabolic pathways; ko01232: Nucleotide metabolism	guanylate kinase 3, chloroplastic [Citrus clementina]	GMK3_ARATH RecName: Full=Guanylate kinase 3, chloroplastic; Short=AtGK3; EC=2.7.4.8; AltName: Full=GMP kinase 3; Flags: Precursor;	A0A067F9N7_CITSI RecName: Full=Guanylate kinase {ECO:0000256|ARBA:ARBA00012961}; EC=2.7.4.8 {ECO:0000256|ARBA:ARBA00012961};	Guanylate kinase	GO:0009507,chloroplast; GO:0005829,cytosol; GO:0005524,ATP binding; GO:0004385,guanylate kinase activity; GO:0016310,phosphorylation; GO:0048638,regulation of developmental growth; GO:0000166,nucleotide binding; GO:0003674,molecular_function; GO:0005488,binding; GO:0017076,purine nucleotide binding; GO:0030554,adenyl nucleotide binding; GO:0032553,ribonucleotide binding; GO:0032555,purine ribonuc…	PF00625.24:Guanylate kinase	--	--	--
Cs_ont_1g002250	66.1449	65.7574	68.5455	67.656	63.473	74.1643	138.558	139.014	142.331	135.761	141.763	132.724	35.3923	39.0851	34.7362	57.5497	52.8731	53.4057	2205144	2210143	+	K06185 ATP-binding cassette, subfamily F, member 2 | (RefSeq) ABC transporter F family member 1 (A)	--	hypothetical protein CISIN_1g005532mg [Citrus sinensis]	AB5F_ARATH RecName: Full=ABC transporter F family member 5; Short=ABC transporter ABCF.5; Short=AtABCF5; AltName: Full=GCN20-type ATP-binding cassette protein GCN5;	A0A067F1C1_CITSI SubName: Full=Uncharacterized protein {ECO:0000313|EMBL:KDO59905.1};	Predicted transporter (ABC superfamily)	GO:0005524,ATP binding; GO:0003729,mRNA binding; GO:0009624,response to nematode; GO:0000166,nucleotide binding; GO:0003674,molecular_function; GO:0005488,binding; GO:0017076,purine nucleotide binding; GO:0030554,adenyl nucleotide binding; GO:0032553,ribonucleotide binding; GO:0032555,purine ribonucleotide binding; GO:0032559,adenyl ribonucleotide binding; GO:0035639,purine ribonucleoside triphos…	PF00005.30:ABC transporter	--	--	--
Cs_ont_1g002270	57.9461	56.2275	58.953	69.2265	61.6017	62.0729	60.803	61.9033	62.8771	58.4447	58.5825	61.1928	119.83	122.753	130.534	116.638	117.284	119.462	2222402	2225084	-	K03012 DNA-directed RNA polymerase II subunit RPB4 | (RefSeq) DNA-directed RNA polymerase II subunit 4 isoform X1 (A)	ko03020: RNA polymerase	DNA-directed RNA polymerase II subunit 4 isoform X2 [Citrus clementina]	NRPB4_ARATH RecName: Full=DNA-directed RNA polymerase II subunit 4; AltName: Full=15.9 kDa subunit of RNA polymerase II; AltName: Full=DNA-directed RNA polymerase II subunit D;	V4SQR4_CITCL RecName: Full=RPOL4c domain-containing protein {ECO:0000259|SMART:SM00657};	RNA polymerase II, fourth largest subunit	GO:0000932,P-body; GO:0005665,RNA polymerase II, core complex; GO:0003899,DNA-directed 5'-3' RNA polymerase activity; GO:0000166,nucleotide binding; GO:0031369,translation initiation factor binding; GO:0031990,mRNA export from nucleus in response to heat stress; GO:0000288,nuclear-transcribed mRNA catabolic process, deadenylation-dependent decay; GO:0045948,positive regulation of translational in…	PF03874.19:RNA polymerase Rpb4	--	--	--
Cs_ont_1g002300	0.1986	0.1086	0.189	0.4984	0.1148	0.7063	2.1617	1.3777	2.0208	0.7851	0.4436	0.5652	0.039	0	0.0667	0.0235	0.0217	0.0437	2265391	2267128	-	K13065 shikimate O-hydroxycinnamoyltransferase [EC:2.3.1.133] | (RefSeq) vinorine synthase-like (A)	ko00940: Phenylpropanoid biosynthesis; ko00941: Flavonoid biosynthesis; ko00945: Stilbenoid, diarylheptanoid and gingerol biosynthesis; ko01100: Metabolic pathways; ko01110: Biosynthesis of secondary metabolites	vinorine synthase [Citrus clementina]	VINSY_RAUSE RecName: Full=Vinorine synthase {ECO:0000303|PubMed:15110860}; EC=2.3.1.160 {ECO:0000269|PubMed:15110860};	V4SVR9_CITCL SubName: Full=Uncharacterized protein {ECO:0000313|EMBL:ESR41246.1};	--	GO:0050636,vinorine synthase activity; GO:0009820,alkaloid metabolic process; GO:0003674,molecular_function; GO:0003824,catalytic activity; GO:0016740,transferase activity; GO:0016746,transferase activity, transferring acyl groups; GO:0016747,transferase activity, transferring acyl groups other than amino-acyl groups; GO:0006807,nitrogen compound metabolic process; GO:0008150,biological_process; …	PF02458.18:Transferase family	--	--	--
Cs_ont_1g002370	1.1765	0.6674	1.6287	1.6214	0.3629	0.8267	2.0744	2.1162	2.5622	0.9887	0.8459	1.1522	0.0684	0.0654	0.1317	0.372	0.0573	0.2303	2315064	2315866	+	--	--	uncharacterized protein LOC102619482 [Citrus sinensis]	--	A0A067EXR8_CITSI SubName: Full=Uncharacterized protein {ECO:0000313|EMBL:KDO59888.1};	--	GO:0008270,zinc ion binding; GO:0006281,DNA repair; GO:0003674,molecular_function; GO:0005488,binding; GO:0043167,ion binding; GO:0043169,cation binding; GO:0046872,metal ion binding; GO:0046914,transition metal ion binding; GO:0006139,nucleobase-containing compound metabolic process; GO:0006259,DNA metabolic process; GO:0006725,cellular aromatic compound metabolic process; GO:0006807,nitrogen co…	PF05278.15:Arabidopsis phospholipase-like protein (PEARLI 4)	--	--	--
Cs_ont_1g002390	1.7224	1.6214	1.5699	1.7743	1.2649	1.6148	0.6652	0.7364	0.7096	1.1671	1.1386	0.9929	0.7864	0.6984	0.7564	1.1541	1.3289	0.9967	2350513	2353384	+	--	--	uncharacterized protein LOC102617005 [Citrus sinensis]	--	A0A067F8S5_CITSI RecName: Full=DUF4220 domain-containing protein {ECO:0000259|Pfam:PF13968};	--	GO:0016021,integral component of membrane; GO:0005575,cellular_component; GO:0016020,membrane; GO:0031224,intrinsic component of membrane; GO:0110165,cellular anatomical entity	PF13968.9:Domain of unknown function (DUF4220)	--	--	--
Cs_ont_1g002400	0.8708	0.7424	0.6112	0.7388	0.4426	0.6204	0.4073	0.4935	0.4253	0.3921	0.3968	0.3108	0.0674	0.046	0.1235	0.157	0.3545	0.1728	2356378	2358722	+	--	--	uncharacterized protein LOC18037596 [Citrus clementina]	--	V4SVR5_CITCL SubName: Full=Uncharacterized protein {ECO:0000313|EMBL:ESR41241.1};	--	GO:0006952,defense response; GO:0006950,response to stress; GO:0008150,biological_process; GO:0050896,response to stimulus	PF13855.9:Leucine rich repeat	--	--	--
Cs_ont_1g002420	0.5086	0.3564	0.3934	0.3711	0.1523	0.3153	0.265	0.2491	0.4059	0.4011	0.2581	0.4065	0.0861	0.1346	0.0301	0.1703	0.2096	0.1405	2360550	2365979	+	K13459 disease resistance protein RPS2 | (RefSeq) probable disease resistance protein At4g27220 (A)	ko04626: Plant-pathogen interaction	putative disease resistance protein At4g19050 [Citrus sinensis]	DRL25_ARATH RecName: Full=Putative disease resistance protein At4g19050;	A0A067EXL2_CITSI RecName: Full=NB-ARC domain-containing protein {ECO:0000259|Pfam:PF00931};	--	GO:0043531,ADP binding; GO:0005524,ATP binding; GO:0006952,defense response; GO:0000166,nucleotide binding; GO:0003674,molecular_function; GO:0005488,binding; GO:0017076,purine nucleotide binding; GO:0030554,adenyl nucleotide binding; GO:0032553,ribonucleotide binding; GO:0032555,purine ribonucleotide binding; GO:0032559,adenyl ribonucleotide binding; GO:0036094,small molecule binding; GO:0043167…	PF12799.10:Leucine Rich repeats (2 copies)	--	--	--
Cs_ont_1g002430	30.9801	28.3461	27.416	24.0628	24.838	34.5557	25.9814	29.2831	25.7865	13.7328	15.549	12.948	0.578	0.5972	0.4982	0.7554	1.2049	0.9034	2373982	2378844	+	K22048 mechanosensitive ion channel protein 4/5/6/7/8/9/10 | (RefSeq) mechanosensitive ion channel protein 10-like isoform X1 (A)	--	hypothetical protein CICLE_v10025168mg [Citrus clementina]	MSL10_ARATH RecName: Full=Mechanosensitive ion channel protein 10; AltName: Full=Mechanosensitive channel of small conductance-like 10; AltName: Full=MscS-Like protein 10; Short=AtMSL10;	V4S1M5_CITCL RecName: Full=EF-hand domain-containing protein {ECO:0000259|PROSITE:PS50222};	Predicted mechanosensitive ion channel	GO:0016021,integral component of membrane; GO:0005886,plasma membrane; GO:0008381,mechanosensitive ion channel activity; GO:0006820,anion transport; GO:0050982,detection of mechanical stimulus; GO:0010150,leaf senescence; GO:0097468,programmed cell death in response to reactive oxygen species; GO:0003674,molecular_function; GO:0005215,transporter activity; GO:0005216,ion channel activity; GO:0015…	PF00924.21:Mechanosensitive ion channel	--	--	--
Cs_ont_1g002450	1.4726	1.7217	1.2928	1.7076	1.503	1.7461	0.959	1.3523	1.1101	1.0945	1.3814	1.2645	0.5527	0.8283	0.7634	0.6933	0.5975	0.5818	2427924	2431017	+	K22048 mechanosensitive ion channel protein 4/5/6/7/8/9/10 | (RefSeq) mechanosensitive ion channel protein 10-like isoform X1 (A)	--	mechanosensitive ion channel protein 10 [Citrus clementina]	MSL10_ARATH RecName: Full=Mechanosensitive ion channel protein 10; AltName: Full=Mechanosensitive channel of small conductance-like 10; AltName: Full=MscS-Like protein 10; Short=AtMSL10;	A0A2H5QLA2_CITUN SubName: Full=Uncharacterized protein {ECO:0000313|EMBL:GAY65391.1};	Predicted mechanosensitive ion channel	GO:0016021,integral component of membrane; GO:0005886,plasma membrane; GO:0008381,mechanosensitive ion channel activity; GO:0006820,anion transport; GO:0050982,detection of mechanical stimulus; GO:0010150,leaf senescence; GO:0097468,programmed cell death in response to reactive oxygen species; GO:0003674,molecular_function; GO:0005215,transporter activity; GO:0005216,ion channel activity; GO:0015…	PF00924.21:Mechanosensitive ion channel	--	--	--
Cs_ont_1g002510	3.3611	2.9151	2.7161	8.1765	9.1289	7.4103	4.5657	6.0502	4.7386	12.0859	10.9166	15.052	8.7597	7.957	7.703	5.842	6.111	4.0808	2506470	2508180	-	K12644 acridone synthase [EC:2.3.1.159] | (RefSeq) acridone synthase 2-like (A)	ko00996: Biosynthesis of various alkaloids; ko01110: Biosynthesis of secondary metabolites	acridone synthase 2 [Citrus clementina]	ACS2_RUTGR RecName: Full=Acridone synthase 2; EC=2.3.1.159; AltName: Full=Acridone synthase II;	V4SVQ6_CITCL SubName: Full=Uncharacterized protein {ECO:0000313|EMBL:ESR41231.1};	--	GO:0050635,acridone synthase activity; GO:0009813,flavonoid biosynthetic process; GO:0003674,molecular_function; GO:0003824,catalytic activity; GO:0016740,transferase activity; GO:0016746,transferase activity, transferring acyl groups; GO:0016747,transferase activity, transferring acyl groups other than amino-acyl groups; GO:0008150,biological_process; GO:0008152,metabolic process; GO:0009058,bio…	PF00195.22:Chalcone and stilbene synthases, N-terminal domain	--	--	--
Cs_ont_1g002540	26.1387	25.1178	25.7264	25.8017	26.2091	25.8606	18.9959	18.3536	18.7708	23.9299	24.1406	24.4124	42.6906	44.9931	39.4744	46.2721	44.6756	47.2886	2560168	2562910	+	K13066 caffeic acid 3-O-methyltransferase / acetylserotonin O-methyltransferase [EC:2.1.1.68 2.1.1.4] | (RefSeq) caffeic acid 3-O-methyltransferase-like isoform X2 (A)	ko00380: Tryptophan metabolism; ko00940: Phenylpropanoid biosynthesis; ko01100: Metabolic pathways; ko01110: Biosynthesis of secondary metabolites	caffeic acid 3-O-methyltransferase [Citrus clementina]	COMT1_PRUDU RecName: Full=Caffeic acid 3-O-methyltransferase; Short=CAOMT; Short=COMT; EC=2.1.1.68; AltName: Full=S-adenosysl-L-methionine:caffeic acid 3-O-methyltransferase;	A0A2H5N4K8_CITUN SubName: Full=Uncharacterized protein {ECO:0000313|EMBL:GAY35183.1};	Hydroxyindole-O-methyltransferase and related SAM-dependent methyltransferases	GO:0047763,caffeate O-methyltransferase activity; GO:0046983,protein dimerization activity; GO:0009809,lignin biosynthetic process; GO:0032259,methylation; GO:0003674,molecular_function; GO:0003824,catalytic activity; GO:0008168,methyltransferase activity; GO:0008171,O-methyltransferase activity; GO:0016740,transferase activity; GO:0016741,transferase activity, transferring one-carbon groups; GO:…	PF00891.21:O-methyltransferase domain	--	--	--
Cs_ont_1g002560	44.6307	42.305	46.1606	40.5221	37.6366	42.9243	52.2709	49.1289	49.3607	60.2861	63.7563	63.9613	1.7244	1.7294	1.4127	4.023	4.7379	3.7392	2574994	2578909	-	K15402 fatty acid omega-hydroxylase [EC:1.14.-.-] | (RefSeq) cytochrome P450 86B1 (A)	ko00073: Cutin, suberine and wax biosynthesis	alkane hydroxylase MAH1-like [Citrus sinensis]	C96AF_ARATH RecName: Full=Alkane hydroxylase MAH1 {ECO:0000303|PubMed:17905869}; EC=1.14.-.- {ECO:0000305|PubMed:17905869}; AltName: Full=Cytochrome P450 96A15 {ECO:0000305}; AltName: Full=Protein MID-CHAIN ALKANE HYDROXYLASE 1 {ECO:0000303|PubMed:17905869};	V4SKR3_CITCL SubName: Full=Uncharacterized protein {ECO:0000313|EMBL:ESR41227.1};	Cytochrome P450 CYP4/CYP19/CYP26 subfamilies	GO:0005783,endoplasmic reticulum; GO:0005789,endoplasmic reticulum membrane; GO:0016021,integral component of membrane; GO:0020037,heme binding; GO:0005506,iron ion binding; GO:0080133,midchain alkane hydroxylase activity; GO:0010025,wax biosynthetic process; GO:0003674,molecular_function; GO:0005488,binding; GO:0046906,tetrapyrrole binding; GO:0097159,organic cyclic compound binding; GO:1901363,…	PF00067.25:Cytochrome P450	--	--	--
Cs_ont_1g002580	1.4522	1.2174	1.2304	2.1294	2.1315	2.2166	1.0533	1.158	0.9311	1.6699	1.4659	2.0964	0	0	0	0	0.0658	0	2594737	2596459	+	K22395 cinnamyl-alcohol dehydrogenase [EC:1.1.1.195] | (RefSeq) berberine bridge enzyme-like 15 (A)	ko00940: Phenylpropanoid biosynthesis; ko01100: Metabolic pathways; ko01110: Biosynthesis of secondary metabolites	tetrahydrocannabinolic acid synthase [Citrus clementina]	STOX_BERWI RecName: Full=Tetrahydroberberine oxidase {ECO:0000303|PubMed:3402447}; Short=THB oxidase {ECO:0000305}; EC=1.3.3.8 {ECO:0000269|PubMed:21327819, ECO:0000269|PubMed:3402447}; AltName: Full=(S)-tetrahydroprotoberberine oxidase {ECO:0000303|PubMed:21327819}; Short=BwSTOX {ECO:0000303|PubMed:21327819}; Flags: Precursor;	V4SVQ1_CITCL RecName: Full=FAD-binding PCMH-type domain-containing protein {ECO:0000259|PROSITE:PS51387};	--	GO:0071949,FAD binding; GO:0050328,tetrahydroberberine oxidase activity; GO:0000166,nucleotide binding; GO:0003674,molecular_function; GO:0005488,binding; GO:0036094,small molecule binding; GO:0043167,ion binding; GO:0043168,anion binding; GO:0050660,flavin adenine dinucleotide binding; GO:0097159,organic cyclic compound binding; GO:1901265,nucleoside phosphate binding; GO:1901363,heterocyclic co…	PF01565.26:FAD binding domain	--	--	--
Cs_ont_1g002640	66.1904	72.0569	68.2124	72.3804	78.484	63.2291	86.1883	82.7782	89.2966	96.6064	91.6118	95.5268	147.492	146.216	151.893	153.08	136.228	150.762	2636811	2637691	+	K22063 iron-sulfur cluster assembly 1 | (RefSeq) iron-sulfur assembly protein IscA, chloroplastic (A)	--	Iron-sulfur assembly protein IscA [Citrus sinensis]	ISCAP_ARATH RecName: Full=Iron-sulfur assembly protein IscA, chloroplastic; AltName: Full=Plastid SufA-like protein; AltName: Full=Protein scaffold protein AtCpIscA; Flags: Precursor;	V4SKQ5_CITCL RecName: Full=Fe-S_biosyn domain-containing protein {ECO:0000259|Pfam:PF01521};	Fe-S cluster biosynthesis protein ISA1 (contains a HesB-like domain)	GO:0009570,chloroplast stroma; GO:0051536,iron-sulfur cluster binding; GO:0046872,metal ion binding; GO:0030674,protein-macromolecule adaptor activity; GO:0016226,iron-sulfur cluster assembly; GO:0003674,molecular_function; GO:0005488,binding; GO:0051540,metal cluster binding; GO:0043167,ion binding; GO:0043169,cation binding; GO:0060090,molecular adaptor activity; GO:0006790,sulfur compound meta…	PF01521.23:Iron-sulphur cluster biosynthesis	--	--	--
Cs_ont_1g002650	2.6548	3.98	4.5937	9.1464	6.3463	3.4975	4.5717	5.5255	8.4495	7.3014	7.4986	5.5246	11.2341	9.6228	11.2886	8.3938	10.4643	10.7828	2640539	2640814	+	--	--	--	--	--	--	--	--	--	--	--
Cs_ont_1g002670	0.7493	0.7847	0.5585	0.5446	1.0667	0.7593	0.7231	0.7731	0.8689	0.4161	0.8347	0.7408	0.4224	0.4034	0.2902	0.3827	0.2272	0.22	2641451	2642947	-	--	--	hypothetical protein CUMW_188670 [Citrus unshiu]	--	A0A1S8ACR8_CITLI SubName: Full=Uncharacterized protein {ECO:0000313|EMBL:JAV45288.1};	--	--	--	--	--	--
Cs_ont_1g002700	1.2169	1.2215	1.046	1.9938	1.6527	1.6549	0.8402	0.9623	0.8088	1.228	1.2821	1.2974	0.0925	0.1079	0.1845	0.1117	0.086	0.1037	2669777	2671974	-	--	--	hypothetical protein KPL71_022099 [Citrus sinensis]	--	A0A1S8ACS3_CITLI SubName: Full=Uncharacterized protein {ECO:0000313|EMBL:JAV45289.1};	--	--	--	--	--	--
Cs_ont_1g002760	0.5701	1.1613	0.5102	1.8809	0.8459	1.1188	2.2851	1.9912	1.2744	3.102	2.1807	4.1583	12.4112	12.1331	14.5118	2.9089	3.3319	3.342	2709390	2711340	-	K05278 flavonol synthase [EC:1.14.20.6] | (RefSeq) flavonol synthase/flavanone 3-hydroxylase-like (A)	ko00941: Flavonoid biosynthesis; ko01100: Metabolic pathways; ko01110: Biosynthesis of secondary metabolites	Fe2OG dioxygenase domain-containing protein [Citrus sinensis]	DIOX3_PAPSO RecName: Full=Codeine O-demethylase; EC=1.14.11.32 {ECO:0000269|PubMed:20228795};	V4S1K9_CITCL RecName: Full=Fe2OG dioxygenase domain-containing protein {ECO:0000259|PROSITE:PS51471};	Iron/ascorbate family oxidoreductases	GO:0102805,codeine O-demethylase activity; GO:0046872,metal ion binding; GO:0008168,methyltransferase activity; GO:0102803,thebane O-demethylase activity; GO:0032259,methylation; GO:0097295,morphine biosynthetic process; GO:0003674,molecular_function; GO:0003824,catalytic activity; GO:0016491,oxidoreductase activity; GO:0016705,oxidoreductase activity, acting on paired donors, with incorporation …	PF14226.9:non-haem dioxygenase in morphine synthesis N-terminal	--	--	--
Cs_ont_1g002790	16.7675	14.8966	15.5412	21.9377	15.8027	25.2979	47.1868	49.6175	49.3496	41.191	43.3891	43.1306	1.393	1.3577	1.3583	1.8671	1.6603	1.4877	2739507	2744041	+	K10999 cellulose synthase A [EC:2.4.1.12] | (RefSeq) cellulose synthase A catalytic subunit 7 [UDP-forming] isoform X1 (A)	--	hypothetical protein CUMW_188750 [Citrus unshiu]	CSLB4_ARATH RecName: Full=Cellulose synthase-like protein B4; Short=AtCslB4; EC=2.4.1.-;	A0A2H5Q2Z0_CITUN SubName: Full=Uncharacterized protein {ECO:0000313|EMBL:GAY58665.1};	--	GO:0000139,Golgi membrane; GO:0016021,integral component of membrane; GO:0005886,plasma membrane; GO:0016760,cellulose synthase (UDP-forming) activity; GO:0051753,mannan synthase activity; GO:0071555,cell wall organization; GO:0030244,cellulose biosynthetic process; GO:0009833,plant-type primary cell wall biogenesis; GO:0003674,molecular_function; GO:0003824,catalytic activity; GO:0008194,UDP-gly…	PF03552.17:Cellulose synthase	--	--	--
Cs_ont_1g002800	0.2037	0.1767	0.2172	0.2537	0.1834	0.2873	0.7498	0.7946	0.6475	0.6247	0.9773	0.6612	0.4021	0.4047	0.3216	0.4231	0.4486	0.388	2742837	2748194	-	K10999 cellulose synthase A [EC:2.4.1.12] | (RefSeq) cellulose synthase A catalytic subunit 1 [UDP-forming] (A)	--	uncharacterized protein LOC102623574 [Citrus sinensis]	CSLB4_ARATH RecName: Full=Cellulose synthase-like protein B4; Short=AtCslB4; EC=2.4.1.-;	A0A2H5Q2A2_CITUN RecName: Full=Phorbol-ester/DAG-type domain-containing protein {ECO:0000259|PROSITE:PS50081};	--	GO:0000139,Golgi membrane; GO:0016021,integral component of membrane; GO:0005886,plasma membrane; GO:0016760,cellulose synthase (UDP-forming) activity; GO:0051753,mannan synthase activity; GO:0071555,cell wall organization; GO:0030244,cellulose biosynthetic process; GO:0009833,plant-type primary cell wall biogenesis; GO:0003674,molecular_function; GO:0003824,catalytic activity; GO:0008194,UDP-gly…	PF03107.19:C1 domain	--	--	--
Cs_ont_1g002840	74.0918	70.3595	70.7894	60.9161	60.0093	62.2462	88.1709	87.4699	84.6263	91.151	93.5754	90.0206	123.528	115.23	117.954	131.213	127.197	132.436	2800772	2805021	+	--	--	probable ATP synthase 24 kDa subunit, mitochondrial [Citrus clementina]	ATP7_ARATH RecName: Full=Probable ATP synthase 24 kDa subunit, mitochondrial; Flags: Precursor;	V4SVM5_CITCL SubName: Full=Uncharacterized protein {ECO:0000313|EMBL:ESR41196.1};	--	GO:0009507,chloroplast; GO:0005753,mitochondrial proton-transporting ATP synthase complex; GO:0005739,mitochondrion; GO:0005730,nucleolus; GO:0045263,proton-transporting ATP synthase complex, coupling factor F(o); GO:0005773,vacuole; GO:0050897,cobalt ion binding; GO:0005507,copper ion binding; GO:0008270,zinc ion binding; GO:0006811,ion transport; GO:0009555,pollen development; GO:0003674,molecu…	PF15704.8:Mitochondrial ATP synthase subunit	--	--	--
Cs_ont_1g003070	1.1588	0.922	0.6562	0.8089	0.8286	0.9438	0.8553	1.3156	0.953	1.1952	1.2335	1.5088	0.0276	0.079	0.1061	0.0999	0.2768	0.1237	3124959	3125973	+	K13065 shikimate O-hydroxycinnamoyltransferase [EC:2.3.1.133] | (RefSeq) vinorine synthase-like (A)	ko00940: Phenylpropanoid biosynthesis; ko00941: Flavonoid biosynthesis; ko00945: Stilbenoid, diarylheptanoid and gingerol biosynthesis; ko01100: Metabolic pathways; ko01110: Biosynthesis of secondary metabolites	hypothetical protein CICLE_v10027559mg [Citrus clementina]	VINSY_RAUSE RecName: Full=Vinorine synthase {ECO:0000303|PubMed:15110860}; EC=2.3.1.160 {ECO:0000269|PubMed:15110860};	V4S1I3_CITCL SubName: Full=Uncharacterized protein {ECO:0000313|EMBL:ESR41178.1};	--	GO:0050636,vinorine synthase activity; GO:0009820,alkaloid metabolic process; GO:0003674,molecular_function; GO:0003824,catalytic activity; GO:0016740,transferase activity; GO:0016746,transferase activity, transferring acyl groups; GO:0016747,transferase activity, transferring acyl groups other than amino-acyl groups; GO:0006807,nitrogen compound metabolic process; GO:0008150,biological_process; …	PF02458.18:Transferase family	--	--	--
Cs_ont_1g003160	25.5937	24.9803	25.9226	27.5954	26.4353	29.7538	36.054	36.414	34.5619	31.5965	35.6407	35.827	13.7217	13.928	12.2622	19.1141	18.2303	16.8888	3270378	3274432	-	K13415 protein brassinosteroid insensitive 1 [EC:2.7.10.1 2.7.11.1] | (RefSeq) protein BRASSINOSTEROID INSENSITIVE 1 (A)	ko04075: Plant hormone signal transduction	protein BRASSINOSTEROID INSENSITIVE 1 [Citrus clementina]	BRI1_ARATH RecName: Full=Protein BRASSINOSTEROID INSENSITIVE 1 {ECO:0000303|PubMed:9298904}; Short=AtBRI1 {ECO:0000303|PubMed:9298904}; EC=2.7.10.1 {ECO:0000305}; EC=2.7.11.1 {ECO:0000305}; AltName: Full=Brassinosteroid LRR receptor kinase {ECO:0000303|PubMed:9298904}; Flags: Precursor;	V4SKM1_CITCL RecName: Full=Non-specific serine/threonine protein kinase {ECO:0000256|ARBA:ARBA00012513}; EC=2.7.11.1 {ECO:0000256|ARBA:ARBA00012513};	--	GO:0005768,endosome; GO:0010008,endosome membrane; GO:0016021,integral component of membrane; GO:0005886,plasma membrane; GO:0032991,protein-containing complex; GO:0005524,ATP binding; GO:0042802,identical protein binding; GO:0046982,protein heterodimerization activity; GO:0042803,protein homodimerization activity; GO:0004672,protein kinase activity; GO:0106310,protein serine kinase activity; GO:…	PF00069.28:Protein kinase domain	--	--	--
Cs_ont_1g003170	3.3087	3.8203	3.4521	3.2876	3.3048	3.2059	2.1359	1.9936	2.1785	3.3532	2.8233	2.795	8.8518	8.3121	8.2353	6.8686	6.44	6.2049	3284618	3288120	-	K15285 solute carrier family 35, member E3 | (RefSeq) UDP-xylose transporter 3 isoform X1 (A)	--	hypothetical protein CISIN_1g045581mg, partial [Citrus sinensis]	URGT4_ARATH RecName: Full=UDP-rhamnose/UDP-galactose transporter 4 {ECO:0000312|EMBL:AKA88217.1}; Short=UDP-Rha/UDP-Gal transporter 4 {ECO:0000303|PubMed:25053812}; AltName: Full=Bi-functional UDP-rhamnose/UDP-galactose transporter {ECO:0000312|EMBL:AIJ01998.1}; AltName: Full=Nucleotide sugar transporter-KT 1 {ECO:0000303|PubMed:16831428}; Short=AtNST-KT1 {ECO:0000303|PubMed:16831428};	A0A067EPR0_CITSI SubName: Full=Uncharacterized protein {ECO:0000313|EMBL:KDO57103.1}; Flags: Fragment;	Glucose-6-phosphate/phosphate and phosphoenolpyruvate/phosphate antiporter	GO:0005794,Golgi apparatus; GO:0000139,Golgi membrane; GO:0016021,integral component of membrane; GO:0015297,antiporter activity; GO:0005338,nucleotide-sugar transmembrane transporter activity; GO:0022857,transmembrane transporter activity; GO:0005459,UDP-galactose transmembrane transporter activity; GO:0008643,carbohydrate transport; GO:0015780,nucleotide-sugar transmembrane transport; GO:007233…	PF03151.19:Triose-phosphate Transporter family	--	--	--
Cs_ont_1g003180	16.0776	18.0807	17.0288	13.4031	14.2076	14.4058	10.4195	10.0805	10.3129	13.3119	12.6238	14.2474	39.8358	41.4703	40.0018	32.3948	31.5225	32.2162	3288316	3290789	-	K15285 solute carrier family 35, member E3 | (RefSeq) UDP-xylose transporter 3 isoform X1 (A)	--	UDP-rhamnose/UDP-galactose transporter 4 [Citrus sinensis]	URGT6_ARATH RecName: Full=UDP-rhamnose/UDP-galactose transporter 6 {ECO:0000312|EMBL:AKA88219.1}; Short=UDP-Rha/UDP-Gal transporter 6 {ECO:0000303|PubMed:25053812}; AltName: Full=Bi-functional UDP-rhamnose/UDP-galactose transporter {ECO:0000312|EMBL:AIJ02000.1};	V4SQK1_CITCL RecName: Full=TPT domain-containing protein {ECO:0000259|Pfam:PF03151}; Flags: Fragment;	Glucose-6-phosphate/phosphate and phosphoenolpyruvate/phosphate antiporter	GO:0005794,Golgi apparatus; GO:0000139,Golgi membrane; GO:0016021,integral component of membrane; GO:0005886,plasma membrane; GO:0015297,antiporter activity; GO:0005355,glucose transmembrane transporter activity; GO:0005338,nucleotide-sugar transmembrane transporter activity; GO:0022857,transmembrane transporter activity; GO:0005459,UDP-galactose transmembrane transporter activity; GO:1904659,glu…	PF03151.19:Triose-phosphate Transporter family	--	--	--
Cs_ont_1g003210	5.5369	4.3998	4.6997	3.8778	3.9725	4.0662	1.0458	0.9344	0.8178	0.8971	0.8386	0.6595	1.8508	2.1884	1.9404	1.6767	1.9785	1.8207	3309560	3318447	+	K08819 cyclin-dependent kinase 12/13 [EC:2.7.11.22 2.7.11.23] | (RefSeq) probable serine/threonine-protein kinase At1g54610 (A)	--	probable serine/threonine-protein kinase At1g54610 [Citrus clementina]	Y1461_ARATH RecName: Full=Probable serine/threonine-protein kinase At1g54610; EC=2.7.11.1;	A0A2H5Q6N4_CITUN RecName: Full=Protein kinase domain-containing protein {ECO:0000259|PROSITE:PS50011};	Cdc2-related protein kinase	GO:0000307,cyclin-dependent protein kinase holoenzyme complex; GO:0005634,nucleus; GO:0005524,ATP binding; GO:0004693,cyclin-dependent protein serine/threonine kinase activity; GO:0106310,protein serine kinase activity; GO:0008353,RNA polymerase II CTD heptapeptide repeat kinase activity; GO:0070816,phosphorylation of RNA polymerase II C-terminal domain; GO:0032968,positive regulation of transcri…	PF00069.28:Protein kinase domain	--	--	--
Cs_ont_1g003430	36.2591	22.7237	33.551	42.3284	36.808	39.2337	48.1864	51.5994	62.0087	53.1047	54.3156	46.08	64.7168	70.7928	71.554	62.6996	67.5506	68.6447	3496704	3497419	-	--	--	hypothetical protein CISIN_1g045034mg [Citrus sinensis]	--	A0A1S8ACX4_CITLI RecName: Full=Prolamin_like domain-containing protein {ECO:0000259|Pfam:PF05617};	--	GO:0110165,cellular anatomical entity; GO:0009567,double fertilization forming a zygote and endosperm; GO:0000003,reproduction; GO:0008150,biological_process; GO:0009566,fertilization; GO:0019953,sexual reproduction; GO:0022414,reproductive process; GO:0044703,multi-organism reproductive process; GO:0051704,multi-organism process; GO:0005575,cellular_component	PF05617.14:Prolamin-like	--	--	--
Cs_ont_1g003600	29.4983	24.8451	27.7651	28.9259	30.0068	32.8422	77.595	87.7424	86.9528	43.7987	43.8111	43.9698	77.4437	74.2164	77.1629	61.384	67.9934	62.576	3552854	3561303	+	K10999 cellulose synthase A [EC:2.4.1.12] | (RefSeq) cellulose synthase A catalytic subunit 2 [UDP-forming] (A)	--	cellulose synthase A catalytic subunit 2 [Citrus sinensis]	CESA2_ARATH RecName: Full=Cellulose synthase A catalytic subunit 2 [UDP-forming]; Short=AtCesA2; Short=Ath-A; EC=2.4.1.12;	V4UNY0_CITCL RecName: Full=Cellulose synthase {ECO:0000256|RuleBase:RU361116}; EC=2.4.1.12 {ECO:0000256|RuleBase:RU361116};	--	GO:0016021,integral component of membrane; GO:0005886,plasma membrane; GO:0016760,cellulose synthase (UDP-forming) activity; GO:0016759,cellulose synthase activity; GO:0046872,metal ion binding; GO:0071555,cell wall organization; GO:0030244,cellulose biosynthetic process; GO:0009833,plant-type primary cell wall biogenesis; GO:0003674,molecular_function; GO:0003824,catalytic activity; GO:0008194,U…	PF03552.17:Cellulose synthase	--	--	--
Cs_ont_1g003610	0.1887	0.2202	0.1567	0.4681	0.0524	0.2387	0.585	0.4713	0.3414	0.545	0.6978	0.9148	2.4303	2.689	3.1169	0.6981	0.7439	1.1968	3563589	3564350	+	--	--	hypothetical protein CICLE_v10027346mg [Citrus clementina]	--	V4S1F8_CITCL SubName: Full=Uncharacterized protein {ECO:0000313|EMBL:ESR41143.1};	--	--	--	--	--	--
Cs_ont_1g003710	1.1046	0.9432	1.3846	0.7876	1.1219	0.9051	0.9022	0.9252	0.9037	0.6877	0.7471	0.653	0.2645	0.3839	0.3731	0.4887	0.3451	0.4924	3631765	3636249	+	--	--	uncharacterized protein LOC18037365 isoform X1 [Citrus clementina]	--	A0A2H5Q6Q5_CITUN SubName: Full=Uncharacterized protein {ECO:0000313|EMBL:GAY60263.1};	--	GO:0046872,metal ion binding; GO:0003674,molecular_function; GO:0005488,binding; GO:0043167,ion binding; GO:0043169,cation binding	PF03107.19:C1 domain	--	--	--
Cs_ont_1g003740	4.4053	5.799	5.7078	6.7268	7.9542	6.0585	0.8723	0.9194	0.837	22.2927	16.488	24.6617	6.1452	5.3316	7.8452	8.4591	10.5175	8.6284	3655352	3657366	+	K09286 EREBP-like factor | (RefSeq) ethylene-responsive transcription factor RAP2-3 (A)	--	ethylene-responsive transcription factor ERF110 isoform X1 [Citrus sinensis]	ABR1_ARATH RecName: Full=Ethylene-responsive transcription factor ABR1; AltName: Full=Protein ABA REPRESSOR 1;	A0A2H5Q7K9_CITUN RecName: Full=AP2/ERF domain-containing protein {ECO:0000259|PROSITE:PS51032};	--	GO:0005634,nucleus; GO:0003677,DNA binding; GO:0003700,DNA-binding transcription factor activity; GO:0009738,abscisic acid-activated signaling pathway; GO:0050832,defense response to fungus; GO:0009873,ethylene-activated signaling pathway; GO:0009788,negative regulation of abscisic acid-activated signaling pathway; GO:0009737,response to abscisic acid; GO:0009749,response to glucose; GO:0006970,r…	PF00847.23:AP2 domain	AP2/ERF-ERF	TF	AP2/ERF->AP2/ERF-ERF
Cs_ont_1g003780	0.905	1.3844	1.3291	1.4079	1.1948	0.5583	0.0244	0	0	0.0911	0.102	0.0243	0.624	0.629	0.5335	0.5025	0.174	0.35	3703206	3704936	+	K09286 EREBP-like factor | (RefSeq) ethylene-responsive transcription factor RAP2-12 isoform X2 (A)	--	ethylene-responsive transcription factor ABR1 isoform X1 [Citrus clementina]	ABR1_ARATH RecName: Full=Ethylene-responsive transcription factor ABR1; AltName: Full=Protein ABA REPRESSOR 1;	A0A2H5QXJ5_CITUN RecName: Full=AP2/ERF domain-containing protein {ECO:0000259|PROSITE:PS51032};	--	GO:0005634,nucleus; GO:0003677,DNA binding; GO:0003700,DNA-binding transcription factor activity; GO:0009738,abscisic acid-activated signaling pathway; GO:0050832,defense response to fungus; GO:0009873,ethylene-activated signaling pathway; GO:0009788,negative regulation of abscisic acid-activated signaling pathway; GO:0009737,response to abscisic acid; GO:0009749,response to glucose; GO:0006970,r…	PF00847.23:AP2 domain	AP2/ERF-ERF	TF	AP2/ERF->AP2/ERF-ERF
Cs_ont_1g003800	3.4912	3.6525	3.179	2.9409	1.8669	1.9001	1.8058	1.7471	1.3375	2.4497	2.1428	2.2385	1.9326	1.1804	1.8157	2.3615	2.2936	2.193	3712763	3714941	-	no KO assigned | (RefSeq) protein S-acyltransferase 8-like (A)	--	protein S-acyltransferase 8 isoform X2 [Citrus clementina]	ZDH19_ARATH RecName: Full=Protein S-acyltransferase 8; EC=2.3.1.225; AltName: Full=Probable palmitoyltransferase At4g24630; AltName: Full=Zinc finger DHHC domain-containing protein At4g24630;	A0A2H5QS87_CITUN RecName: Full=S-acyltransferase {ECO:0000256|RuleBase:RU079119}; EC=2.3.1.225 {ECO:0000256|RuleBase:RU079119}; AltName: Full=Palmitoyltransferase {ECO:0000256|RuleBase:RU079119};	DHHC-type Zn-finger proteins	GO:0005783,endoplasmic reticulum; GO:0005794,Golgi apparatus; GO:0016021,integral component of membrane; GO:0005886,plasma membrane; GO:0019706,protein-cysteine S-palmitoyltransferase activity; GO:0018230,peptidyl-L-cysteine S-palmitoylation; GO:0006612,protein targeting to membrane; GO:0003674,molecular_function; GO:0003824,catalytic activity; GO:0016409,palmitoyltransferase activity; GO:0016417…	PF01529.23:DHHC palmitoyltransferase	--	--	--
Cs_ont_1g003810	25.9945	23.1271	21.4371	37.5655	28.1487	33.5174	20.4096	20.209	16.3988	25.6691	34.596	28.4355	41.1146	50.8791	46.2313	38.2967	53.7748	37.9998	3720524	3720967	-	--	--	hypothetical protein CISIN_1g046154mg [Citrus sinensis]	--	A0A067F0Z1_CITSI SubName: Full=Uncharacterized protein {ECO:0000313|EMBL:KDO57157.1};	--	--	--	--	--	--
Cs_ont_1g003880	4.4246	6.3004	4.703	5.662	5.118	6.1067	7.7362	7.6499	8.206	6.2294	6.3625	6.2287	1.6545	1.3958	1.4146	1.4989	1.7071	1.825	3776725	3778222	-	--	--	probable plastid-lipid-associated protein 7, chloroplastic [Citrus clementina]	PAP7_ARATH RecName: Full=Fibrillin-5, chloroplastic {ECO:0000303|PubMed:21571574}; AltName: Full=Plastid-lipid-associated protein 7 {ECO:0000305}; Flags: Precursor;	V4SVG4_CITCL RecName: Full=PAP_fibrillin domain-containing protein {ECO:0000259|Pfam:PF04755};	--	GO:0009507,chloroplast; GO:0009570,chloroplast stroma; GO:0010236,plastoquinone biosynthetic process; GO:0008150,biological_process; GO:0008152,metabolic process; GO:0009058,biosynthetic process; GO:0009987,cellular process; GO:0042180,cellular ketone metabolic process; GO:0042181,ketone biosynthetic process; GO:0044237,cellular metabolic process; GO:0044249,cellular biosynthetic process; GO:0044…	PF04755.15:PAP_fibrillin	--	--	--
Cs_ont_1g003900	42.3992	40.7415	38.7906	30.4659	33.7684	31.3605	7.7794	7.4979	7.9144	9.6796	10.2094	10.2615	17.3173	19.0089	18.2235	18.5968	16.6596	17.8491	3787882	3790673	+	--	--	trihelix transcription factor GT-2 [Citrus clementina]	DF1_ARATH RecName: Full=Trihelix transcription factor DF1 {ECO:0000303|PubMed:22735692};	V4UNW5_CITCL SubName: Full=Uncharacterized protein {ECO:0000313|EMBL:ESR41124.1};	Transcription factor GT-2 and related proteins, contains trihelix DNA-binding/SANT domain	GO:0005634,nucleus; GO:0003700,DNA-binding transcription factor activity; GO:0000976,transcription regulatory region sequence-specific DNA binding; GO:0019760,glucosinolate metabolic process; GO:0010192,mucilage biosynthetic process; GO:0006355,regulation of transcription, DNA-templated; GO:0003674,molecular_function; GO:0140110,transcription regulator activity; GO:0001067,regulatory region nucle…	PF13837.9:Myb/SANT-like DNA-binding domain	Trihelix	TF	Trihelix
Cs_ont_1g003950	6.075	5.8497	5.7545	6.8291	7.4134	5.5419	18.9977	19.8895	19.729	17.2824	18.2217	17.2682	27.0519	26.0554	27.0234	15.6942	18.5683	18.5108	3842356	3845796	+	--	--	enolase-phosphatase E1 [Citrus clementina]	--	V4SKC4_CITCL SubName: Full=Uncharacterized protein {ECO:0000313|EMBL:ESR41117.1};	--	--	--	--	--	--
Cs_ont_1g003970	0.0266	0	0	0	0.1843	0	0.735	0.5896	0.4004	1.1503	0.9819	0.7314	1.0635	0.9958	0.8558	2.6449	2.3377	1.8713	3857169	3861772	-	--	--	WAT1-related protein At5g64700 [Citrus clementina]	WTR45_ARATH RecName: Full=WAT1-related protein At5g64700;	A0A067EDV4_CITSI RecName: Full=WAT1-related protein {ECO:0000256|RuleBase:RU363077};	--	GO:0016021,integral component of membrane; GO:0005886,plasma membrane; GO:0022857,transmembrane transporter activity; GO:0003674,molecular_function; GO:0005215,transporter activity; GO:0005575,cellular_component; GO:0016020,membrane; GO:0031224,intrinsic component of membrane; GO:0110165,cellular anatomical entity; GO:0071944,cell periphery	PF00892.23:EamA-like transporter family	--	--	--
Cs_ont_1g003980	0.4563	0.6165	0.6834	1.2988	1.2147	0.9578	0.7453	0.8199	0.5977	0.8949	0.9196	0.923	3.7944	3.5732	3.5631	4.1292	4.1473	3.9005	3874870	3880436	+	--	--	uncharacterized protein LOC18036588 [Citrus clementina]	--	V4UNT7_CITCL SubName: Full=Uncharacterized protein {ECO:0000313|EMBL:ESR41114.1};	--	GO:0005777,peroxisome; GO:1903231,mRNA binding involved in posttranscriptional gene silencing; GO:0004540,ribonuclease activity; GO:0003674,molecular_function; GO:0003676,nucleic acid binding; GO:0003723,RNA binding; GO:0003729,mRNA binding; GO:0005488,binding; GO:0097159,organic cyclic compound binding; GO:0150100,RNA binding involved in posttranscriptional gene silencing; GO:1901363,heterocycli…	PF01936.21:NYN domain	--	--	--
Cs_ont_1g004000	401.221	375.791	375.595	310.695	336.884	287.389	93.748	89.5552	95.0991	181.686	120.053	137.997	583.034	573.265	626.266	262.232	256.619	287.882	3897849	3900015	+	K09838 zeaxanthin epoxidase [EC:1.14.15.21] | (RefSeq) zeaxanthin epoxidase, chloroplastic (A)	ko00906: Carotenoid biosynthesis; ko01100: Metabolic pathways; ko01110: Biosynthesis of secondary metabolites	monooxygenase 2 [Citrus clementina]	MO2_ARATH RecName: Full=Monooxygenase 2 {ECO:0000303|PubMed:10216258}; Short=AtMO2 {ECO:0000303|PubMed:10216258}; EC=1.14.13.-;	V4SQA7_CITCL RecName: Full=FAD_binding_3 domain-containing protein {ECO:0000259|Pfam:PF01494};	Kynurenine 3-monooxygenase and related flavoprotein monooxygenases	GO:0005886,plasma membrane; GO:0071949,FAD binding; GO:0004497,monooxygenase activity; GO:0002239,response to oomycetes; GO:0000166,nucleotide binding; GO:0003674,molecular_function; GO:0005488,binding; GO:0036094,small molecule binding; GO:0043167,ion binding; GO:0043168,anion binding; GO:0050660,flavin adenine dinucleotide binding; GO:0097159,organic cyclic compound binding; GO:1901265,nucleosi…	PF01494.22:FAD binding domain	--	--	--
Cs_ont_1g004040	20.9323	17.4545	15.787	18.5303	18.1455	17.2689	8.3992	7.8566	7.3999	11.3156	9.638	10.9211	22.962	20.3895	22.4057	11.9131	12.0971	12.0237	3935530	3938169	+	K09838 zeaxanthin epoxidase [EC:1.14.15.21] | (RefSeq) zeaxanthin epoxidase, chloroplastic (A)	ko00906: Carotenoid biosynthesis; ko01100: Metabolic pathways; ko01110: Biosynthesis of secondary metabolites	monooxygenase 2 [Citrus clementina]	MO2_ARATH RecName: Full=Monooxygenase 2 {ECO:0000303|PubMed:10216258}; Short=AtMO2 {ECO:0000303|PubMed:10216258}; EC=1.14.13.-;	V4SVB2_CITCL RecName: Full=FAD_binding_3 domain-containing protein {ECO:0000259|Pfam:PF01494};	Kynurenine 3-monooxygenase and related flavoprotein monooxygenases	GO:0005886,plasma membrane; GO:0071949,FAD binding; GO:0004497,monooxygenase activity; GO:0002239,response to oomycetes; GO:0000166,nucleotide binding; GO:0003674,molecular_function; GO:0005488,binding; GO:0036094,small molecule binding; GO:0043167,ion binding; GO:0043168,anion binding; GO:0050660,flavin adenine dinucleotide binding; GO:0097159,organic cyclic compound binding; GO:1901265,nucleosi…	PF01494.22:FAD binding domain	--	--	--
Cs_ont_1g004050	79.3662	78.5167	88.5462	72.8636	66.0442	78.1529	27.8771	33.4961	30.1162	37.0776	39.834	45.1085	10.1424	10.5768	10.1407	30.1112	27.3576	29.0443	3942564	3947321	+	K00083 cinnamyl-alcohol dehydrogenase [EC:1.1.1.195] | (RefSeq) probable cinnamyl alcohol dehydrogenase 6 (A)	ko00940: Phenylpropanoid biosynthesis; ko01100: Metabolic pathways; ko01110: Biosynthesis of secondary metabolites	probable mannitol dehydrogenase [Citrus clementina]	MTDH_MEDSA RecName: Full=Probable mannitol dehydrogenase; EC=1.1.1.255; AltName: Full=NAD-dependent mannitol dehydrogenase;	V4UNS8_CITCL RecName: Full=PKS_ER domain-containing protein {ECO:0000259|SMART:SM00829};	Alcohol dehydrogenase, class V	GO:0046029,mannitol dehydrogenase activity; GO:0008270,zinc ion binding; GO:0071704,organic substance metabolic process; GO:0003674,molecular_function; GO:0003824,catalytic activity; GO:0016491,oxidoreductase activity; GO:0016614,oxidoreductase activity, acting on CH-OH group of donors; GO:0016616,oxidoreductase activity, acting on the CH-OH group of donors, NAD or NADP as acceptor; GO:0031320,he…	PF08240.15:Alcohol dehydrogenase GroES-like domain	--	--	--
Cs_ont_1g004060	3.8585	3.9166	3.8408	0.7048	0.7178	1.8237	0.9688	1.1591	1.6792	1.8462	1.3973	2.4542	0.5623	0.537	0.4006	2.4903	2.4565	2.1724	3948387	3949204	+	--	--	Alginate lyase2 domain-containing protein [Citrus sinensis]	CBPR_HEVBR RecName: Full=Citrate-binding protein; Flags: Precursor;	V4S191_CITCL RecName: Full=Alginate_lyase2 domain-containing protein {ECO:0000259|Pfam:PF08787}; Flags: Fragment;	--	GO:0005773,vacuole; GO:0005575,cellular_component; GO:0005622,intracellular anatomical structure; GO:0005737,cytoplasm; GO:0043226,organelle; GO:0043227,membrane-bounded organelle; GO:0043229,intracellular organelle; GO:0043231,intracellular membrane-bounded organelle; GO:0110165,cellular anatomical entity	PF08787.14:Alginate lyase	--	--	--
Cs_ont_1g004130	31.4065	29.7693	32.4539	35.0144	30.4094	26.2667	26.4348	24.1968	25.4482	32.4827	31.1802	31.8473	60.5014	62.7201	75.9644	70.1661	69.7797	66.5708	3976841	3978243	-	K09481 protein transport protein SEC61 subunit beta | (RefSeq) protein transport protein Sec61 subunit beta isoform X2 (A)	ko03060: Protein export; ko04141: Protein processing in endoplasmic reticulum; ko04145: Phagosome	protein transport protein Sec61 subunit beta [Citrus clementina]	SC61B_ARATH RecName: Full=Protein transport protein Sec61 subunit beta;	A0A067EE65_CITSI RecName: Full=Protein transport protein Sec61 subunit beta {ECO:0000256|PIRNR:PIRNR006398};	Sec61 protein translocation complex, beta subunit	GO:0005789,endoplasmic reticulum membrane; GO:0016021,integral component of membrane; GO:0016020,membrane; GO:0005784,Sec61 translocon complex; GO:0031204,posttranslational protein targeting to membrane, translocation; GO:0006616,SRP-dependent cotranslational protein targeting to membrane, translocation; GO:0006605,protein targeting; GO:0006612,protein targeting to membrane; GO:0006620,posttransl…	PF03911.19:Sec61beta family	--	--	--
Cs_ont_1g004200	24.6912	25.9682	25.1361	23.5454	23.8623	24.6107	9.0085	9.389	9.3853	23.4847	27.829	25.6349	4.9364	4.8322	4.0008	7.2175	6.5274	5.0912	4037548	4040841	-	K13430 serine/threonine-protein kinase PBS1 [EC:2.7.11.1] | (RefSeq) serine/threonine-protein kinase PBS1 (A)	ko04626: Plant-pathogen interaction	putative receptor-like protein kinase At5g39000 [Citrus clementina]	Y5900_ARATH RecName: Full=Putative receptor-like protein kinase At5g39000; EC=2.7.11.-; Flags: Precursor;	V4SK96_CITCL RecName: Full=Protein kinase domain-containing protein {ECO:0000259|PROSITE:PS50011};	Serine/threonine protein kinase	GO:0016021,integral component of membrane; GO:0005886,plasma membrane; GO:0009536,plastid; GO:0005524,ATP binding; GO:0004672,protein kinase activity; GO:0004674,protein serine/threonine kinase activity; GO:0004714,transmembrane receptor protein tyrosine kinase activity; GO:0046777,protein autophosphorylation; GO:0010038,response to metal ion; GO:0000166,nucleotide binding; GO:0003674,molecular_f…	PF07714.20:Protein tyrosine and serine/threonine kinase	--	--	--
Cs_ont_1g004240	6.6518	7.0966	5.7661	15.4477	11.5637	14.7359	1.5014	1.374	1.6876	2.3312	2.5273	1.6364	0.0845	0.0161	0.065	0.1531	0.1697	0.1327	4104281	4105616	-	K19040 E3 ubiquitin-protein ligase ATL10/75/76/77/78 [EC:2.3.2.27] | (RefSeq) RING-H2 finger protein ATL10-like (A)	--	RING-H2 finger protein ATL10 [Citrus clementina]	ATL78_ARATH RecName: Full=RING-H2 finger protein ATL78; EC=2.3.2.27 {ECO:0000305}; AltName: Full=RING-type E3 ubiquitin transferase ATL78 {ECO:0000305};	V4S176_CITCL RecName: Full=RING-type E3 ubiquitin transferase {ECO:0000256|ARBA:ARBA00012483}; EC=2.3.2.27 {ECO:0000256|ARBA:ARBA00012483};	FOG: Predicted E3 ubiquitin ligase	GO:0016021,integral component of membrane; GO:0046872,metal ion binding; GO:0016740,transferase activity; GO:0016567,protein ubiquitination; GO:0003674,molecular_function; GO:0005488,binding; GO:0043167,ion binding; GO:0043169,cation binding; GO:0003824,catalytic activity; GO:0006464,cellular protein modification process; GO:0006807,nitrogen compound metabolic process; GO:0008150,biological_proce…	PF13639.9:Ring finger domain	--	--	--
Cs_ont_1g004250	2.6333	2.7574	2.8102	5.161	4.1656	4.4188	0.7654	0.4695	0.6875	0.7283	0.9927	0.9724	0.0924	0.1214	0.2667	0.3768	0.3672	0.4535	4108844	4110798	-	K19040 E3 ubiquitin-protein ligase ATL10/75/76/77/78 [EC:2.3.2.27] | (RefSeq) E3 ubiquitin-protein ligase ATL76 (A)	--	E3 ubiquitin-protein ligase ATL76 [Citrus clementina]	ATL76_ARATH RecName: Full=E3 ubiquitin-protein ligase ATL76; EC=2.3.2.27 {ECO:0000269|PubMed:15644464}; AltName: Full=RING-H2 finger protein ATL76; AltName: Full=RING-type E3 ubiquitin transferase ATL76 {ECO:0000305};	A0A067EHM2_CITSI RecName: Full=RING-type E3 ubiquitin transferase {ECO:0000256|ARBA:ARBA00012483}; EC=2.3.2.27 {ECO:0000256|ARBA:ARBA00012483};	FOG: Predicted E3 ubiquitin ligase	GO:0016021,integral component of membrane; GO:0046872,metal ion binding; GO:0004842,ubiquitin-protein transferase activity; GO:0016567,protein ubiquitination; GO:0003674,molecular_function; GO:0005488,binding; GO:0043167,ion binding; GO:0043169,cation binding; GO:0003824,catalytic activity; GO:0016740,transferase activity; GO:0019787,ubiquitin-like protein transferase activity; GO:0140096,catalyt…	PF13639.9:Ring finger domain	--	--	--
Cs_ont_1g004270	64.0065	59.8536	59.2915	51.2599	50.3551	58.4441	47.6199	44.7818	43.45	37.7667	38.6437	38.3245	22.6548	24.2559	20.6369	25.5659	25.7793	23.6755	4131965	4136887	+	K08331 autophagy-related protein 13 | (RefSeq) autophagy-related protein 13b (A)	ko04136: Autophagy - other	autophagy-related protein 13b [Citrus clementina]	AT13B_ARATH RecName: Full=Autophagy-related protein 13b {ECO:0000303|PubMed:12114572}; Short=AtAPG13b {ECO:0000303|PubMed:12114572};	V4SQ82_CITCL RecName: Full=ATG13 domain-containing protein {ECO:0000259|Pfam:PF10033};	Phosphoprotein involved in cytoplasm to vacuole targeting and autophagy	GO:1990316,Atg1/ULK1 kinase complex; GO:0005776,autophagosome; GO:0031410,cytoplasmic vesicle; GO:0005829,cytosol; GO:0019898,extrinsic component of membrane; GO:0000407,phagophore assembly site; GO:0000423,mitophagy; GO:0034727,piecemeal microautophagy of the nucleus; GO:0034497,protein localization to phagophore assembly site; GO:0015031,protein transport; GO:0000422,autophagy of mitochondrion;…	PF10033.12:Autophagy-related protein 13	--	--	--
Cs_ont_1g004340	3.3318	3.5705	3.8942	6.157	5.2205	7.1093	4.0506	4.3537	3.4515	2.5825	2.7965	2.7136	0.0161	0.0613	0.0206	0.1309	0.0403	0.054	4263502	4271537	-	--	--	hypothetical protein CISIN_1g003555mg [Citrus sinensis]	LERK3_ORYSJ RecName: Full=G-type lectin S-receptor-like serine/threonine-protein kinase LECRK3 {ECO:0000305}; Short=OsLecRK3 {ECO:0000303|PubMed:25485617}; EC=2.7.11.1 {ECO:0000305}; AltName: Full=OsRLCK135 {ECO:0000303|PubMed:19825577}; Flags: Precursor;	A0A067DXE4_CITSI RecName: Full=Receptor-like serine/threonine-protein kinase {ECO:0000256|PIRNR:PIRNR000641}; EC=2.7.11.1 {ECO:0000256|PIRNR:PIRNR000641};	--	GO:0016021,integral component of membrane; GO:0005524,ATP binding; GO:0030246,carbohydrate binding; GO:0106310,protein serine kinase activity; GO:0004674,protein serine/threonine kinase activity; GO:0006952,defense response; GO:0006468,protein phosphorylation; GO:0000166,nucleotide binding; GO:0003674,molecular_function; GO:0005488,binding; GO:0017076,purine nucleotide binding; GO:0030554,adenyl …	PF01453.27:D-mannose binding lectin	--	--	--
Cs_ont_1g004360	20.5259	19.7718	19.678	20.0561	19.8304	21.2501	12.542	13.5657	12.3397	11.4818	12.798	11.6587	9.3361	8.5183	8.8367	12.9875	14.3043	14.0557	4318311	4321940	+	K13430 serine/threonine-protein kinase PBS1 [EC:2.7.11.1] | (RefSeq) serine/threonine-protein kinase PBS1 (A)	ko04626: Plant-pathogen interaction	G-type lectin S-receptor-like serine/threonine-protein kinase At1g11330 isoform X1 [Citrus sinensis]	Y1130_ARATH RecName: Full=G-type lectin S-receptor-like serine/threonine-protein kinase At1g11300; EC=2.7.11.1; Flags: Precursor;	A0A2H5QGL4_CITUN RecName: Full=Receptor-like serine/threonine-protein kinase {ECO:0000256|PIRNR:PIRNR000641}; EC=2.7.11.1 {ECO:0000256|PIRNR:PIRNR000641};	--	GO:0016021,integral component of membrane; GO:0005886,plasma membrane; GO:0005524,ATP binding; GO:0005516,calmodulin binding; GO:0030246,carbohydrate binding; GO:0106310,protein serine kinase activity; GO:0004674,protein serine/threonine kinase activity; GO:0031625,ubiquitin protein ligase binding; GO:0006468,protein phosphorylation; GO:0048544,recognition of pollen; GO:0000166,nucleotide binding…	PF01453.27:D-mannose binding lectin	--	--	--
Cs_ont_1g004490	0.6704	0.7579	0.7192	0.5741	0.4963	0.4946	1.0638	0.9302	1.415	0.7606	0.8883	0.7386	0.1228	0.2179	0.1463	0.302	0.3817	0.2854	4455829	4477731	-	K13416 brassinosteroid insensitive 1-associated receptor kinase 1 [EC:2.7.10.1 2.7.11.1] | (RefSeq) BRASSINOSTEROID INSENSITIVE 1-associated receptor kinase 1-like (A)	ko04016: MAPK signaling pathway - plant; ko04075: Plant hormone signal transduction; ko04626: Plant-pathogen interaction	hypothetical protein CUMW_187110 [Citrus unshiu]	RLK1_ARATH RecName: Full=G-type lectin S-receptor-like serine/threonine-protein kinase RLK1; EC=2.7.11.1; AltName: Full=Receptor-like protein kinase 1; Flags: Precursor;	A0A2H5Q1D6_CITUN RecName: Full=Receptor-like serine/threonine-protein kinase {ECO:0000256|PIRNR:PIRNR000641}; EC=2.7.11.1 {ECO:0000256|PIRNR:PIRNR000641};	--	GO:0016021,integral component of membrane; GO:0005886,plasma membrane; GO:0005524,ATP binding; GO:0005516,calmodulin binding; GO:0030246,carbohydrate binding; GO:0106310,protein serine kinase activity; GO:0004674,protein serine/threonine kinase activity; GO:0031625,ubiquitin protein ligase binding; GO:0006468,protein phosphorylation; GO:0000166,nucleotide binding; GO:0003674,molecular_function; G…	PF01453.27:D-mannose binding lectin	--	--	--
Cs_ont_1g004560	6.4189	6.6474	6.8661	4.4804	4.937	3.1629	0.5845	0.3856	0.5446	1.2037	0.899	1.4082	6.6989	6.6268	7.36	3.9536	2.4827	3.0596	4539817	4541066	+	K09561 STIP1 homology and U-box containing protein 1 [EC:2.3.2.27] | (RefSeq) E3 ubiquitin-protein ligase CHIP (A)	ko04120: Ubiquitin mediated proteolysis; ko04141: Protein processing in endoplasmic reticulum	U-box domain-containing protein 27 [Citrus sinensis]	PUB27_ARATH RecName: Full=U-box domain-containing protein 27; EC=2.3.2.27; AltName: Full=Plant U-box protein 27; AltName: Full=RING-type E3 ubiquitin transferase PUB27 {ECO:0000305};	V4SQ49_CITCL RecName: Full=RING-type E3 ubiquitin transferase {ECO:0000256|ARBA:ARBA00012483}; EC=2.3.2.27 {ECO:0000256|ARBA:ARBA00012483};	--	GO:0061630,ubiquitin protein ligase activity; GO:0003674,molecular_function; GO:0003824,catalytic activity; GO:0004842,ubiquitin-protein transferase activity; GO:0016740,transferase activity; GO:0019787,ubiquitin-like protein transferase activity; GO:0061659,ubiquitin-like protein ligase activity; GO:0140096,catalytic activity, acting on a protein	PF04564.18:U-box domain	--	--	--
Cs_ont_1g004600	7.3267	7.1881	6.387	8.215	8.9624	8.2513	5.2519	5.6742	5.7056	6.7981	6.9222	7.6373	14.5842	14.0628	13.6828	14.7755	15.7655	16.0594	4577761	4581518	+	K09903 uridylate kinase [EC:2.7.4.22] | (RefSeq) uncharacterized protein LOC102608741 (A)	ko00240: Pyrimidine metabolism; ko01100: Metabolic pathways; ko01232: Nucleotide metabolism; ko01240: Biosynthesis of cofactors	hypothetical protein CISIN_1g019877mg [Citrus sinensis]	PUMPK_ARATH RecName: Full=Uridylate kinase PUMPKIN, chloroplastic {ECO:0000305|PubMed:30409856}; EC=2.7.4.22 {ECO:0000269|PubMed:30409856}; AltName: Full=Plastid UMP kinase {ECO:0000303|PubMed:30409856}; AltName: Full=Protein DEFECT IN PSAA/B TRANSCRIPT ACCUMULATION 1 {ECO:0000303|PubMed:19037728}; AltName: Full=Uridine monophosphate kinase {ECO:0000250|UniProtKB:P0A7E9}; Short=UMP kinase {ECO:00…	A0A067ETE5_CITSI RecName: Full=Uridylate kinase {ECO:0000256|ARBA:ARBA00016403}; EC=2.7.4.22 {ECO:0000256|ARBA:ARBA00012899}; AltName: Full=Uridine monophosphate kinase {ECO:0000256|ARBA:ARBA00032092};	--	GO:0009507,chloroplast; GO:0009570,chloroplast stroma; GO:0005524,ATP binding; GO:0043621,protein self-association; GO:0003723,RNA binding; GO:1990825,sequence-specific mRNA binding; GO:0033862,UMP kinase activity; GO:0044210,'de novo' CTP biosynthetic process; GO:0009658,chloroplast organization; GO:0031425,chloroplast RNA processing; GO:0016310,phosphorylation; GO:0042548,regulation of photosyn…	PF00696.31:Amino acid kinase family	--	--	--
Cs_ont_1g004630	0.5475	0.4525	0.4294	0.4527	0.4897	0.3462	0.0135	0.0169	0.0183	0.1255	0.1012	0.134	0.0096	0.0365	0	0	0	0.0107	4594882	4599936	+	--	--	uncharacterized protein LOC102609031 isoform X2 [Citrus sinensis]	XB31_ORYSJ RecName: Full=Probable E3 ubiquitin-protein ligase XBOS31; EC=2.3.2.27; AltName: Full=Ankyrin repeat domain and RING finger-containing protein XBOS31; AltName: Full=RING-type E3 ubiquitin transferase XBOS31; AltName: Full=XB3 protein homolog 1;	A0A2H5Q1C9_CITUN RecName: Full=PGG domain-containing protein {ECO:0000259|Pfam:PF13962};	FOG: Ankyrin repeat	GO:0046872,metal ion binding; GO:0016740,transferase activity; GO:0044260,cellular macromolecule metabolic process; GO:0016567,protein ubiquitination; GO:0003674,molecular_function; GO:0005488,binding; GO:0043167,ion binding; GO:0043169,cation binding; GO:0003824,catalytic activity; GO:0008150,biological_process; GO:0008152,metabolic process; GO:0009987,cellular process; GO:0043170,macromolecule …	PF13962.9:Domain of unknown function	--	--	--
Cs_ont_1g004670	4.2694	3.9814	3.7268	6.812	7.1644	5.8765	12.7685	12.0544	11.5284	8.4342	8.4431	9.1967	7.806	7.9169	7.8935	16.6218	16.1867	15.6227	4617150	4619163	-	--	--	uncharacterized protein LOC18036815 [Citrus clementina]	--	V4SQ33_CITCL SubName: Full=Uncharacterized protein {ECO:0000313|EMBL:ESR41040.1};	--	--	PF04720.15:PDDEXK-like family of unknown function	--	--	--
Cs_ont_1g004700	0.5129	0.6564	0.7334	0.9087	0.9537	0.5813	0.4499	0.4431	0.5836	0.3693	0.322	0.3305	1.3146	1.4079	1.5593	1.9413	1.4749	1.5173	4641895	4645177	-	K01051 pectinesterase [EC:3.1.1.11] | (RefSeq) PECS-2.1; pectinesterase 2 precursor (A)	ko00040: Pentose and glucuronate interconversions; ko01100: Metabolic pathways	probable pectinesterase/pectinesterase inhibitor 51 [Citrus clementina]	PME51_ARATH RecName: Full=Probable pectinesterase/pectinesterase inhibitor 51; Includes: RecName: Full=Pectinesterase inhibitor 51; AltName: Full=Pectin methylesterase inhibitor 51; Includes: RecName: Full=Pectinesterase 51; Short=PE 51; EC=3.1.1.11; AltName: Full=Pectin methylesterase 51; Short=AtPME51; Flags: Precursor;	V4SK50_CITCL RecName: Full=PMEI domain-containing protein {ECO:0000259|SMART:SM00856};	--	GO:0005576,extracellular region; GO:0045330,aspartyl esterase activity; GO:0030599,pectinesterase activity; GO:0046910,pectinesterase inhibitor activity; GO:0042545,cell wall modification; GO:0045490,pectin catabolic process; GO:0003674,molecular_function; GO:0003824,catalytic activity; GO:0016787,hydrolase activity; GO:0016788,hydrolase activity, acting on ester bonds; GO:0052689,carboxylic este…	PF01095.22:Pectinesterase	--	--	--
Cs_ont_1g004750	0.5361	0.6585	0.6249	1.1998	1.1488	0.9218	1.8116	1.9705	2.1127	1.6684	1.8605	1.8754	2.3411	2.2429	2.2542	2.315	1.9895	1.864	4692882	4697551	+	K23877 xyloglucan O-acetyltransferase | (RefSeq) protein ALTERED XYLOGLUCAN 4 (A)	--	protein trichome berefringence-like 7 [Citrus sinensis]	TBL7_ARATH RecName: Full=Protein trichome berefringence-like 7;	V4T7E4_CITCL RecName: Full=PMR5N domain-containing protein {ECO:0000259|Pfam:PF14416};	--	GO:0005794,Golgi apparatus; GO:0016021,integral component of membrane; GO:0016413,O-acetyltransferase activity; GO:0003674,molecular_function; GO:0003824,catalytic activity; GO:0008374,O-acyltransferase activity; GO:0016407,acetyltransferase activity; GO:0016740,transferase activity; GO:0016746,transferase activity, transferring acyl groups; GO:0016747,transferase activity, transferring acyl grou…	PF13839.9:GDSL/SGNH-like Acyl-Esterase family found in Pmr5 and Cas1p	--	--	--
Cs_ont_1g004800	0.283	0.2814	0.187	0.1367	0.2321	0.244	1.2531	1.6955	1.8422	0.5572	0.6896	0.7935	1.2322	0.8681	0.9715	1.4274	1.183	1.4502	4732677	4735477	-	--	--	uncharacterized protein LOC18042403 [Citrus clementina]	--	A0A067F4B9_CITSI RecName: Full=Aminotran_5 domain-containing protein {ECO:0000259|Pfam:PF00266};	Uncharacterized conserved protein with similarity to predicted ATPase of the PP-loop superfamily	GO:0003824,catalytic activity; GO:0003674,molecular_function	PF00266.22:Aminotransferase class-V	--	--	--
Cs_ont_1g004940	146.892	148.244	143.685	116.141	117.124	122.669	128.011	125.825	123.919	115.616	118.874	116.299	62.7677	63.5381	57.8611	64.6323	65.9685	65.0019	4918884	4923347	+	--	--	NAC domain-containing protein 82 [Citrus sinensis]	NAC82_ARATH RecName: Full=NAC domain-containing protein 82 {ECO:0000303|PubMed:15029955}; Short=ANAC082 {ECO:0000303|PubMed:15029955}; AltName: Full=Protein VND-INTERACTING 1 {ECO:0000303|PubMed:20388856};	V4V129_CITCL RecName: Full=NAC domain-containing protein {ECO:0000259|PROSITE:PS51005};	--	GO:0005634,nucleus; GO:0003700,DNA-binding transcription factor activity; GO:0000976,transcription regulatory region sequence-specific DNA binding; GO:0003674,molecular_function; GO:0140110,transcription regulator activity; GO:0001067,regulatory region nucleic acid binding; GO:0003676,nucleic acid binding; GO:0003677,DNA binding; GO:0003690,double-stranded DNA binding; GO:0005488,binding; GO:0043…	PF02365.18:No apical meristem (NAM) protein	NAC	TF	NAC
Cs_ont_1g004950	75.6204	116.819	95.7569	170.835	160.015	138.69	141.873	110.398	109.884	104.211	107.423	102.368	91.1892	103.075	92.0778	78.1195	66.6437	75.6807	4923890	4925288	-	--	--	uncharacterized protein LOC18042141 [Citrus clementina]	--	V4SXC8_CITCL SubName: Full=Uncharacterized protein {ECO:0000313|EMBL:ESR45477.1};	--	--	--	--	--	--
Cs_ont_1g004960	18.6107	18.2933	18.0409	17.2199	16.9955	17.701	23.9275	23.5466	22.8642	16.6136	17.5053	17.2596	9.7977	9.6974	8.8264	11.6914	11.087	11.5952	4932519	4936556	+	--	--	BTB/POZ domain-containing protein At2g13690 [Citrus clementina]	Y2369_ARATH RecName: Full=BTB/POZ domain-containing protein At2g13690; AltName: Full=Protein PRL1-interacting factor G;	V4T7C5_CITCL SubName: Full=Uncharacterized protein {ECO:0000313|EMBL:ESR45476.1};	--	GO:0016567,protein ubiquitination; GO:0006464,cellular protein modification process; GO:0006807,nitrogen compound metabolic process; GO:0008150,biological_process; GO:0008152,metabolic process; GO:0009987,cellular process; GO:0019538,protein metabolic process; GO:0032446,protein modification by small protein conjugation; GO:0036211,protein modification process; GO:0043170,macromolecule metabolic …	--	--	--	--
Cs_ont_1g005020	3.0814	2.4971	2.346	1.5773	1.1406	2.3816	6.8984	5.7959	5.1618	4.8024	3.9246	3.9984	4.248	3.4407	5.1722	5.2611	4.5885	4.4031	5117834	5156227	+	--	--	hypothetical protein CICLE_v10027280mg [Citrus clementina]	--	V4SI74_CITCL SubName: Full=Uncharacterized protein {ECO:0000313|EMBL:ESR38550.1};	--	GO:0016021,integral component of membrane; GO:0015297,antiporter activity; GO:0042910,xenobiotic transmembrane transporter activity; GO:0003674,molecular_function; GO:0005215,transporter activity; GO:0015291,secondary active transmembrane transporter activity; GO:0022804,active transmembrane transporter activity; GO:0022857,transmembrane transporter activity; GO:0005575,cellular_component; GO:001…	--	--	--	--
Cs_ont_1g005060	0.3476	0.3654	0.3184	0.5616	0.6812	0.6627	0.7697	0.4682	0.9403	0.3585	0.4253	0.4393	0.1285	0.0767	0.0927	0.2327	0.3224	0.2432	5190023	5193419	-	K15340 DNA cross-link repair 1A protein | (RefSeq) 5' exonuclease Apollo isoform X1 (A)	--	protein artemis isoform X3 [Citrus sinensis]	NDHO_ARATH RecName: Full=NAD(P)H-quinone oxidoreductase subunit O, chloroplastic {ECO:0000305}; EC=7.1.1.- {ECO:0000305}; AltName: Full=NAD(P)H dehydrogenase subunit O {ECO:0000303|PubMed:21785130}; Short=NDH subunit O {ECO:0000305}; Short=NDH-O {ECO:0000303|PubMed:15608332}; AltName: Full=NADH-plastoquinone oxidoreductase subunit O {ECO:0000305}; Flags: Precursor;	V4T7B2_CITCL SubName: Full=Uncharacterized protein {ECO:0000313|EMBL:ESR45461.1};	Predicted hydrolase involved in interstrand cross-link repair	GO:0009507,chloroplast; GO:0009535,chloroplast thylakoid membrane; GO:0005739,mitochondrion; GO:0010598,NAD(P)H dehydrogenase complex (plastoquinone); GO:0005886,plasma membrane; GO:0016655,oxidoreductase activity, acting on NAD(P)H, quinone or similar compound as acceptor; GO:0048038,quinone binding; GO:0010258,NADH dehydrogenase complex (plastoquinone) assembly; GO:0003674,molecular_function; G…	PF07522.17:DNA repair metallo-beta-lactamase	--	--	--
Cs_ont_1g005070	3.1357	3.0552	3.3063	3.2988	3.4003	3.7179	2.4137	3.5012	2.9177	3.1582	3.3289	2.456	7.5024	7.2752	7.5001	8.5395	8.3687	8.5667	5193984	5197112	+	K05658 ATP-binding cassette, subfamily B (MDR/TAP), member 1 [EC:7.6.2.2] | (RefSeq) ABC transporter B family member 11-like (A)	ko02010: ABC transporters	ABC transporter I family member 10 isoform X1 [Citrus clementina]	AB10I_ARATH RecName: Full=ABC transporter I family member 10; Short=ABC transporter ABCI.10; Short=AtABCI10; AltName: Full=Non-intrinsic ABC protein 13; AltName: Full=Protein EMBRYO DEFECTIVE 2751;	A0A067EGH0_CITSI RecName: Full=ABC transporter domain-containing protein {ECO:0000259|PROSITE:PS50893};	Multidrug/pheromone exporter, ABC superfamily	GO:0009941,chloroplast envelope; GO:0009706,chloroplast inner membrane; GO:0005524,ATP binding; GO:0009658,chloroplast organization; GO:0055076,transition metal ion homeostasis; GO:0055085,transmembrane transport; GO:0000166,nucleotide binding; GO:0003674,molecular_function; GO:0005488,binding; GO:0017076,purine nucleotide binding; GO:0030554,adenyl nucleotide binding; GO:0032553,ribonucleotide b…	PF00005.30:ABC transporter	--	--	--
Cs_ont_1g005200	5.6716	7.4458	6.4281	5.7365	5.1827	5.8655	2.9301	3.2135	4.026	4.1434	4.4783	4.6864	1.0392	0.9216	0.9996	1.1768	0.7452	1.6237	5409429	5410914	+	--	--	meiosis regulator and mRNA stability factor 1-like isoform X1 [Citrus sinensis]	--	V4SCW9_CITCL SubName: Full=Uncharacterized protein {ECO:0000313|EMBL:ESR45448.1};	--	GO:0005777,peroxisome; GO:1903231,mRNA binding involved in posttranscriptional gene silencing; GO:0004540,ribonuclease activity; GO:0003674,molecular_function; GO:0003676,nucleic acid binding; GO:0003723,RNA binding; GO:0003729,mRNA binding; GO:0005488,binding; GO:0097159,organic cyclic compound binding; GO:0150100,RNA binding involved in posttranscriptional gene silencing; GO:1901363,heterocycli…	PF01936.21:NYN domain	--	--	--
Cs_ont_1g005220	2.5027	2.8153	2.3781	3.307	3.0617	3.8225	5.1656	6.1802	6.1394	4.8562	6.2348	5.0939	2.9646	2.7676	2.0933	3.0177	3.6784	2.354	5434451	5435241	+	--	--	hypothetical protein CICLE_v10003331mg, partial [Citrus clementina]	FBL25_ARATH RecName: Full=F-box/LRR-repeat protein 25;	V4T7A1_CITCL SubName: Full=Uncharacterized protein {ECO:0000313|EMBL:ESR45446.1}; Flags: Fragment;	--	--	--	--	--	--
Cs_ont_1g005230	1.895	1.6667	1.273	0.7901	2.0888	2.7315	2.8384	3.4802	2.689	1.9545	2.6277	3.1317	0.7003	0.7106	0.7859	1.0309	0.952	0.8346	5435830	5465810	+	--	--	uncharacterized protein LOC102612806 [Citrus sinensis]	--	A0A067ECV8_CITSI SubName: Full=Uncharacterized protein {ECO:0000313|EMBL:KDO51690.1};	--	--	--	--	--	--
Cs_ont_1g005240	2.7923	1.9955	2.498	2.3526	2.111	2.4553	4.0088	4.3211	3.7852	4.0335	3.6004	4.1225	5.3838	5.371	5.0408	3.721	5.0962	4.6853	5470990	5483626	-	K20667 beta-amyrin 28-monooxygenase [EC:1.14.14.126] | (RefSeq) beta-amyrin 28-oxidase-like (A)	--	beta-amyrin 28-oxidase [Citrus clementina]	C7A15_VITVI RecName: Full=Beta-amyrin 28-monooxygenase {ECO:0000305}; EC=1.14.14.126 {ECO:0000269|PubMed:22039103}; AltName: Full=Beta-amyrin 28-oxidase {ECO:0000305}; AltName: Full=Cytochrome P450 716A15 {ECO:0000303|PubMed:22039103}; Short=VvCYP716A15 {ECO:0000303|PubMed:22039103};	A0A067ELB0_CITSI SubName: Full=Uncharacterized protein {ECO:0000313|EMBL:KDO51686.1};	Cytochrome P450 CYP4/CYP19/CYP26 subfamilies	GO:0016021,integral component of membrane; GO:0020037,heme binding; GO:0005506,iron ion binding; GO:0004497,monooxygenase activity; GO:0016491,oxidoreductase activity; GO:0016709,oxidoreductase activity, acting on paired donors, with incorporation or reduction of molecular oxygen, NAD(P)H as one donor, and incorporation of one atom of oxygen; GO:0102374,ursolic aldehyde 28-monooxygenase activity;…	PF00067.25:Cytochrome P450	--	--	--
Cs_ont_1g005260	7.5973	9.5206	7.0025	13.0249	15.5946	18.0011	49.0379	45.5585	50.2719	35.6609	35.5181	34.8371	7.6322	7.09	6.5446	7.1704	7.9658	6.108	5504407	5505924	+	--	--	hypothetical protein KPL70_021587 [Citrus sinensis]	--	A0A2H5QDB7_CITUN SubName: Full=Uncharacterized protein {ECO:0000313|EMBL:GAY62626.1};	--	GO:0016021,integral component of membrane; GO:0005575,cellular_component; GO:0016020,membrane; GO:0031224,intrinsic component of membrane; GO:0110165,cellular anatomical entity	PF07264.14:Etoposide-induced protein 2.4 (EI24)	--	--	--
Cs_ont_1g005270	1.6113	2.7422	1.9771	0.5624	0.7455	0.7333	0.3784	0.1694	0.2208	0.4784	0.2257	0.1614	0.0767	0.1465	0.1967	0	0.0321	0.043	5515367	5516544	+	--	--	uncharacterized protein LOC18041761 [Citrus clementina]	--	V4T795_CITCL SubName: Full=Uncharacterized protein {ECO:0000313|EMBL:ESR45436.1};	--	GO:0016021,integral component of membrane; GO:0005575,cellular_component; GO:0016020,membrane; GO:0031224,intrinsic component of membrane; GO:0110165,cellular anatomical entity	--	--	--	--
Cs_ont_1g005280	35.6572	35.1222	34.5025	34.4784	30.7814	35.2237	8.7233	7.0474	7.5942	13.2789	12.9646	12.4577	19.597	21.5997	18.8183	7.9401	9.0075	7.8246	5523428	5524803	-	--	--	uncharacterized protein LOC18041760 [Citrus clementina]	--	V4T212_CITCL SubName: Full=Uncharacterized protein {ECO:0000313|EMBL:ESR45435.1};	--	GO:0016021,integral component of membrane; GO:0005575,cellular_component; GO:0016020,membrane; GO:0031224,intrinsic component of membrane; GO:0110165,cellular anatomical entity	--	--	--	--
Cs_ont_1g005330	1.0091	0.7973	0.7858	0.447	1.0505	0.6647	0.931	0.9335	0.1268	2.9489	3.1872	2.8721	0.5943	1.1982	1.2704	1.7947	3.0937	1.6296	5568555	5568940	-	K13457 disease resistance protein RPM1 | (RefSeq) disease resistance protein RPM1-like (A)	ko04626: Plant-pathogen interaction	hypothetical protein KPL70_021580 [Citrus sinensis]	RGA1_SOLBU RecName: Full=Putative disease resistance protein RGA1; AltName: Full=RGA3-blb;	A0A067EKH9_CITSI SubName: Full=Uncharacterized protein {ECO:0000313|EMBL:KDO51672.1};	Apoptotic ATPase	GO:0043531,ADP binding; GO:0005524,ATP binding; GO:0050832,defense response to fungus; GO:0000166,nucleotide binding; GO:0003674,molecular_function; GO:0005488,binding; GO:0017076,purine nucleotide binding; GO:0030554,adenyl nucleotide binding; GO:0032553,ribonucleotide binding; GO:0032555,purine ribonucleotide binding; GO:0032559,adenyl ribonucleotide binding; GO:0036094,small molecule binding; …	PF18052.4:Rx N-terminal domain	--	--	--
Cs_ont_1g005350	15.1267	15.7572	15.885	19.571	16.4887	18.0935	31.7236	34.2434	31.1843	21.2793	21.834	23.19	6.2188	7.2936	6.0517	7.6848	8.1006	7.6642	5624323	5626710	-	K01858 myo-inositol-1-phosphate synthase [EC:5.5.1.4] | (RefSeq) inositol-3-phosphate synthase (A)	ko00562: Inositol phosphate metabolism; ko01100: Metabolic pathways; ko01110: Biosynthesis of secondary metabolites	hypothetical protein CICLE_v10002955mg [Citrus clementina]	INO1_NICPA RecName: Full=Inositol-3-phosphate synthase; Short=MIP synthase; EC=5.5.1.4; AltName: Full=Myo-inositol 1-phosphate synthase; Short=IPS; Short=MI-1-P synthase;	V4T206_CITCL SubName: Full=Uncharacterized protein {ECO:0000313|EMBL:ESR45430.1};	Myo-inositol-1-phosphate synthase	GO:0005737,cytoplasm; GO:0004512,inositol-3-phosphate synthase activity; GO:0006021,inositol biosynthetic process; GO:0008654,phospholipid biosynthetic process; GO:0003674,molecular_function; GO:0003824,catalytic activity; GO:0016853,isomerase activity; GO:0016872,intramolecular lyase activity; GO:0005975,carbohydrate metabolic process; GO:0006020,inositol metabolic process; GO:0006066,alcohol me…	--	--	--	--
Cs_ont_1g005360	3.1079	4.1388	3.3069	4.9863	3.3052	3.6667	4.1425	3.6903	3.1471	1.7542	2.2584	2.1805	2.0399	1.7278	1.7441	2.156	2.1941	2.0975	5637317	5640831	+	K23260 scopoletin glucosyltransferase [EC:2.4.1.128] | (RefSeq) scopoletin glucosyltransferase-like (A)	ko00999: Biosynthesis of various plant secondary metabolites; ko01110: Biosynthesis of secondary metabolites	UDP-glycosyltransferase 92A1 [Citrus clementina]	U92A1_ARATH RecName: Full=UDP-glycosyltransferase 92A1; EC=2.4.1.-;	V4V0X8_CITCL RecName: Full=Glycosyltransferase {ECO:0000256|RuleBase:RU362057}; EC=2.4.1.- {ECO:0000256|RuleBase:RU362057};	UDP-glucuronosyl and UDP-glucosyl transferase	GO:0008194,UDP-glycosyltransferase activity; GO:0003674,molecular_function; GO:0003824,catalytic activity; GO:0016740,transferase activity; GO:0016757,transferase activity, transferring glycosyl groups	PF00201.21:UDP-glucoronosyl and UDP-glucosyl transferase	--	--	--
Cs_ont_1g005370	24.793	24.0297	25.2827	26.3578	22.6366	25.2595	28.6673	26.6043	28.5741	18.5246	24.447	23.0659	11.3353	12.1477	13.5388	9.8772	9.1212	8.2503	5654890	5655307	-	--	--	hypothetical protein KPL70_022734 [Citrus sinensis]	--	A0A2H5PJX3_CITUN SubName: Full=Uncharacterized protein {ECO:0000313|EMBL:GAY52644.1}; Flags: Fragment;	--	GO:0005783,endoplasmic reticulum; GO:0016813,hydrolase activity, acting on carbon-nitrogen (but not peptide) bonds, in linear amidines; GO:0003674,molecular_function; GO:0003824,catalytic activity; GO:0016787,hydrolase activity; GO:0016810,hydrolase activity, acting on carbon-nitrogen (but not peptide) bonds; GO:0005575,cellular_component; GO:0005622,intracellular anatomical structure; GO:0005737…	--	--	--	--
Cs_ont_1g005380	17.8827	18.421	19.3795	13.0663	15.6098	18.1431	19.083	21.8078	20.0121	15.1162	17.3832	17.2644	8.9033	9.1251	8.9585	9.0496	8.2358	7.7542	5655320	5657738	-	K01858 myo-inositol-1-phosphate synthase [EC:5.5.1.4] | (RefSeq) inositol-3-phosphate synthase (A)	ko00562: Inositol phosphate metabolism; ko01100: Metabolic pathways; ko01110: Biosynthesis of secondary metabolites	inositol-3-phosphate synthase 1-like isoform X2 [Citrus sinensis]	RINO2_ORYSJ RecName: Full=Inositol-3-phosphate synthase 1 {ECO:0000305}; Short=MIP synthase 1 {ECO:0000305}; EC=5.5.1.4 {ECO:0000305}; AltName: Full=Myo-inositol 1-phosphate synthase {ECO:0000305}; Short=IPS {ECO:0000305}; Short=MI-1-P synthase {ECO:0000305}; AltName: Full=OsINO1-2 {ECO:0000305};	A0A1S8AEC7_CITLI SubName: Full=Myo-inositol-1-phosphate synthase {ECO:0000313|EMBL:JAV45412.1}; Flags: Fragment;	Myo-inositol-1-phosphate synthase	GO:0005737,cytoplasm; GO:0004512,inositol-3-phosphate synthase activity; GO:0006021,inositol biosynthetic process; GO:0008654,phospholipid biosynthetic process; GO:0003674,molecular_function; GO:0003824,catalytic activity; GO:0016853,isomerase activity; GO:0016872,intramolecular lyase activity; GO:0005975,carbohydrate metabolic process; GO:0006020,inositol metabolic process; GO:0006066,alcohol me…	PF01658.20:Myo-inositol-1-phosphate synthase	--	--	--
Cs_ont_1g005410	2.7751	3.3426	2.5755	2.98	3.0932	2.9913	3.2118	3.5006	2.599	2.2116	3.2261	3.9838	5.2828	5.9281	6.5212	6.8798	7.5133	6.4814	5700190	5701143	+	--	--	nuclear intron maturase 4 [Citrus sinensis]	NMAT4_ARATH RecName: Full=Nuclear intron maturase 4, mitochondrial {ECO:0000303|PubMed:19946041}; Short=AtnMat4 {ECO:0000303|PubMed:19946041}; EC=3.1.-.-; AltName: Full=Nuclear intron maturase 2 b {ECO:0000303|PubMed:12527773}; Short=AtnMat2b {ECO:0000303|PubMed:12527773}; Flags: Precursor;	V4SCV6_CITCL RecName: Full=Intron_maturas2 domain-containing protein {ECO:0000259|Pfam:PF01348}; Flags: Fragment;	FOG: Reverse transcriptase	GO:0009507,chloroplast; GO:0005739,mitochondrion; GO:0003677,DNA binding; GO:0004519,endonuclease activity; GO:0046872,metal ion binding; GO:0003964,RNA-directed DNA polymerase activity; GO:0000373,Group II intron splicing; GO:0006315,homing of group II introns; GO:0090615,mitochondrial mRNA processing; GO:1900864,mitochondrial RNA modification; GO:0007005,mitochondrion organization; GO:0032885,r…	--	--	--	--
Cs_ont_1g005420	2.1912	2.9965	2.5025	4.2708	3.4217	3.5508	2.062	1.1402	1.1563	1.469	1.4179	1.3881	1.5486	2.0952	1.2137	2.2603	1.8714	2.0749	5704314	5705628	-	K01858 myo-inositol-1-phosphate synthase [EC:5.5.1.4] | (RefSeq) inositol-3-phosphate synthase (A)	ko00562: Inositol phosphate metabolism; ko01100: Metabolic pathways; ko01110: Biosynthesis of secondary metabolites	hypothetical protein KPL70_021568 [Citrus sinensis]	INO1_CITPA RecName: Full=Inositol-3-phosphate synthase; Short=MIP synthase; EC=5.5.1.4; AltName: Full=Myo-inositol 1-phosphate synthase; Short=IPS; Short=MI-1-P synthase;	A0A2H5QDF1_CITUN SubName: Full=Uncharacterized protein {ECO:0000313|EMBL:GAY62611.1}; Flags: Fragment;	Myo-inositol-1-phosphate synthase	GO:0005737,cytoplasm; GO:0004512,inositol-3-phosphate synthase activity; GO:0006021,inositol biosynthetic process; GO:0008654,phospholipid biosynthetic process; GO:0003674,molecular_function; GO:0003824,catalytic activity; GO:0016853,isomerase activity; GO:0016872,intramolecular lyase activity; GO:0005975,carbohydrate metabolic process; GO:0006020,inositol metabolic process; GO:0006066,alcohol me…	PF01658.20:Myo-inositol-1-phosphate synthase	--	--	--
Cs_ont_1g005460	332.251	460.814	431.559	444.886	449.233	394.385	187.873	222.057	153.011	213.04	181.967	216.023	550.383	557.421	619.92	374.279	444.495	417.341	5809981	5810798	+	--	--	hypothetical protein CICLE_v10002395mg [Citrus clementina]	KTI5_ARATH RecName: Full=Kunitz trypsin inhibitor 5 {ECO:0000303|PubMed:30042779}; Short=AtKTI5 {ECO:0000303|PubMed:30042779}; AltName: Full=Kunitz trypsin inhibitor 2 {ECO:0000305}; Short=AtKTI2 {ECO:0000305}; Flags: Precursor;	V4T201_CITCL SubName: Full=Uncharacterized protein {ECO:0000313|EMBL:ESR45425.1};	--	GO:0048046,apoplast; GO:0005783,endoplasmic reticulum; GO:0099503,secretory vesicle; GO:0004869,cysteine-type endopeptidase inhibitor activity; GO:0030414,peptidase inhibitor activity; GO:0004867,serine-type endopeptidase inhibitor activity; GO:0006952,defense response; GO:0010466,negative regulation of peptidase activity; GO:0009625,response to insect; GO:0003674,molecular_function; GO:0004857,e…	PF00197.21:Trypsin and protease inhibitor	--	--	--
Cs_ont_1g005510	0.6932	0.5303	0.4915	0.7489	0.4694	0.4811	0.73	0.6569	1.1471	0.5231	0.7659	0.8196	1.5003	1.5089	1.3282	1.5637	1.555	1.8616	5893966	5895761	+	--	--	nuclear intron maturase 4 [Citrus sinensis]	NMAT4_ARATH RecName: Full=Nuclear intron maturase 4, mitochondrial {ECO:0000303|PubMed:19946041}; Short=AtnMat4 {ECO:0000303|PubMed:19946041}; EC=3.1.-.-; AltName: Full=Nuclear intron maturase 2 b {ECO:0000303|PubMed:12527773}; Short=AtnMat2b {ECO:0000303|PubMed:12527773}; Flags: Precursor;	A0A1S8AC29_CITLI SubName: Full=Intron maturase, type II family protein {ECO:0000313|EMBL:JAV44975.1}; Flags: Fragment;	FOG: Reverse transcriptase	GO:0009507,chloroplast; GO:0005739,mitochondrion; GO:0003677,DNA binding; GO:0004519,endonuclease activity; GO:0046872,metal ion binding; GO:0003964,RNA-directed DNA polymerase activity; GO:0000373,Group II intron splicing; GO:0006315,homing of group II introns; GO:0090615,mitochondrial mRNA processing; GO:1900864,mitochondrial RNA modification; GO:0007005,mitochondrion organization; GO:0032885,r…	PF01348.24:Type II intron maturase	--	--	--
Cs_ont_1g005530	1.0388	1.077	1.015	1.624	1.3571	0.8694	1.274	1.399	1.0901	0.9663	0.9979	1.0547	2.0633	2.2683	1.6513	2.4343	2.7297	2.1171	5912771	5916301	+	--	--	nuclear intron maturase 4, mitochondrial-like isoform X1 [Citrus sinensis]	NMAT4_ARATH RecName: Full=Nuclear intron maturase 4, mitochondrial {ECO:0000303|PubMed:19946041}; Short=AtnMat4 {ECO:0000303|PubMed:19946041}; EC=3.1.-.-; AltName: Full=Nuclear intron maturase 2 b {ECO:0000303|PubMed:12527773}; Short=AtnMat2b {ECO:0000303|PubMed:12527773}; Flags: Precursor;	A0A1S8AC29_CITLI SubName: Full=Intron maturase, type II family protein {ECO:0000313|EMBL:JAV44975.1}; Flags: Fragment;	FOG: Reverse transcriptase	GO:0009507,chloroplast; GO:0005739,mitochondrion; GO:0003677,DNA binding; GO:0004519,endonuclease activity; GO:0046872,metal ion binding; GO:0003964,RNA-directed DNA polymerase activity; GO:0000373,Group II intron splicing; GO:0006315,homing of group II introns; GO:0090615,mitochondrial mRNA processing; GO:1900864,mitochondrial RNA modification; GO:0007005,mitochondrion organization; GO:0032885,r…	PF01348.24:Type II intron maturase	--	--	--
Cs_ont_1g005550	4.4558	4.517	3.9841	6.2518	7.1022	5.7803	6.8209	6.8187	7.2641	5.64	6.4741	5.825	11.5432	11.5516	10.9609	13.2254	13.6417	13.8872	5926759	5931685	+	K15422 3'(2'), 5'-bisphosphate nucleotidase / inositol polyphosphate 1-phosphatase [EC:3.1.3.7 3.1.3.57] | (RefSeq) SAL1 phosphatase-like (A)	ko00562: Inositol phosphate metabolism; ko00920: Sulfur metabolism; ko01100: Metabolic pathways; ko04070: Phosphatidylinositol signaling system	SAL1 phosphatase [Citrus clementina]	DPNP1_ARATH RecName: Full=SAL1 phosphatase; AltName: Full=3'(2'),5'-bisphosphate nucleotidase 1; EC=3.1.3.7; AltName: Full=3'(2'),5'-bisphosphonucleoside 3'(2')-phosphohydrolase 1; AltName: Full=DPNPase 1; AltName: Full=Inositol polyphosphate 1-phosphatase 1; Short=IPPase 1; AltName: Full=Inositol-1,4-bisphosphate 1-phosphatase 1; EC=3.1.3.57; AltName: Full=Protein FIERY 1;	A0A2H5QC14_CITUN RecName: Full=3'(2'),5'-bisphosphate nucleotidase {ECO:0000256|ARBA:ARBA00012633, ECO:0000256|RuleBase:RU368076}; EC=3.1.3.7 {ECO:0000256|ARBA:ARBA00012633, ECO:0000256|RuleBase:RU368076};	Salt-sensitive 3'-phosphoadenosine-5'-phosphatase HAL2/SAL1	GO:0008441,3'(2'),5'-bisphosphate nucleotidase activity; GO:0004441,inositol-1,4-bisphosphate 1-phosphatase activity; GO:0046872,metal ion binding; GO:0042578,phosphoric ester hydrolase activity; GO:0009738,abscisic acid-activated signaling pathway; GO:0046855,inositol phosphate dephosphorylation; GO:0000103,sulfate assimilation; GO:0003674,molecular_function; GO:0003824,catalytic activity; GO:00…	PF00459.28:Inositol monophosphatase family	--	--	--
Cs_ont_1g005560	20.0012	19.5524	20.4462	18.5056	18.3059	19.3349	11.7326	12.4651	11.7872	7.4536	7.785	8.138	4.658	4.9763	4.5445	4.9814	4.7711	4.5895	5929713	5936716	-	K00166 2-oxoisovalerate dehydrogenase E1 component alpha subunit [EC:1.2.4.4] | (RefSeq) 2-oxoisovalerate dehydrogenase subunit alpha 2, mitochondrial-like isoform X1 (A)	ko00280: Valine, leucine and isoleucine degradation; ko00640: Propanoate metabolism; ko01100: Metabolic pathways; ko01110: Biosynthesis of secondary metabolites	hypothetical protein CUMW_215320 [Citrus unshiu]	ODBA2_ARATH RecName: Full=2-oxoisovalerate dehydrogenase subunit alpha 2, mitochondrial; EC=1.2.4.4; AltName: Full=Branched-chain alpha-keto acid dehydrogenase E1 component alpha chain; Short=BCKDE1A; Short=BCKDH E1-alpha; Flags: Precursor;	A0A2H5QC29_CITUN RecName: Full=E1_dh domain-containing protein {ECO:0000259|Pfam:PF00676};	Branched chain alpha-keto acid dehydrogenase complex, alpha subunit	GO:0005947,mitochondrial alpha-ketoglutarate dehydrogenase complex; GO:0005739,mitochondrion; GO:0003863,3-methyl-2-oxobutanoate dehydrogenase (2-methylpropanoyl-transferring) activity; GO:0046872,metal ion binding; GO:0009083,branched-chain amino acid catabolic process; GO:0003674,molecular_function; GO:0003824,catalytic activity; GO:0016491,oxidoreductase activity; GO:0016624,oxidoreductase act…	PF00676.23:Dehydrogenase E1 component	--	--	--
Cs_ont_1g005570	0.6854	0.8332	0.7116	2.4796	1.2686	2.393	0.1581	0.5152	0.3875	0.4713	0.4752	0.5034	0	0	0	0	0	0	5958890	5961998	-	--	--	hypothetical protein CISIN_1g045827mg, partial [Citrus sinensis]	NC104_ARATH RecName: Full=NAC domain-containing protein 104 {ECO:0000305}; Short=ANAC104 {ECO:0000303|PubMed:15029955}; AltName: Full=Protein XYLEM NAC DOMAIN 1 {ECO:0000312|EMBL:AED97913.1};	A0A067CZI9_CITSI RecName: Full=NAC domain-containing protein {ECO:0000259|PROSITE:PS51005}; Flags: Fragment;	--	GO:0005634,nucleus; GO:0003677,DNA binding; GO:0003700,DNA-binding transcription factor activity; GO:0043067,regulation of programmed cell death; GO:0048367,shoot system development; GO:0048731,system development; GO:0010089,xylem development; GO:0003674,molecular_function; GO:0003676,nucleic acid binding; GO:0005488,binding; GO:0097159,organic cyclic compound binding; GO:1901363,heterocyclic com…	PF02365.18:No apical meristem (NAM) protein	NAC	TF	NAC
Cs_ont_1g005580	6.5599	6.673	7.0256	7.5041	7.4281	7.7871	14.1039	13.2542	13.0825	8.9497	9.6812	9.5728	5.4856	5.4115	5.9806	5.8293	6.2148	5.4437	5970767	5978030	-	K11406 histone deacetylase 4/5 [EC:3.5.1.98] | (RefSeq) histone deacetylase 5 (A)	--	histone deacetylase 14 isoform X2 [Citrus clementina]	HDA14_ARATH RecName: Full=Histone deacetylase 14, chloroplastic {ECO:0000303|PubMed:12466527}; EC=3.5.1.- {ECO:0000269|PubMed:29247559}; AltName: Full=N-acetylserotonin deacetylase {ECO:0000303|PubMed:29247559}; Flags: Precursor;	V4T773_CITCL RecName: Full=Hist_deacetyl domain-containing protein {ECO:0000259|Pfam:PF00850};	Histone deacetylase complex, catalytic component HDA1	GO:0009507,chloroplast; GO:0009570,chloroplast stroma; GO:0005737,cytoplasm; GO:0005829,cytosol; GO:0000118,histone deacetylase complex; GO:0005739,mitochondrion; GO:0005634,nucleus; GO:0043014,alpha-tubulin binding; GO:0048487,beta-tubulin binding; GO:0019213,deacetylase activity; GO:0004407,histone deacetylase activity; GO:0033558,protein deacetylase activity; GO:0051721,protein phosphatase 2A …	PF00850.22:Histone deacetylase domain	--	--	--
Cs_ont_1g005590	0.9378	1.1508	1.1746	2.7695	2.7275	3.2476	4.6473	5.0399	4.4886	3.393	3.8668	3.6081	0.2689	0.3014	0.2699	0.1906	0.2934	0.3934	5992137	5994068	+	K05681 ATP-binding cassette, subfamily G (WHITE), member 2 | (RefSeq) ABC transporter G family member 22 isoform X2 (A)	ko02010: ABC transporters	ABC transporter G family member 5 [Citrus clementina]	AB5G_ARATH RecName: Full=ABC transporter G family member 5; Short=ABC transporter ABCG.5; Short=AtABCG5; AltName: Full=White-brown complex homolog protein 5; Short=AtWBC5;	V4V0W1_CITCL RecName: Full=ABC transporter domain-containing protein {ECO:0000259|PROSITE:PS50893};	Transporter, ABC superfamily (Breast cancer resistance protein)	GO:0016021,integral component of membrane; GO:0016020,membrane; GO:0005524,ATP binding; GO:0042626,ATPase-coupled transmembrane transporter activity; GO:0055085,transmembrane transport; GO:0000166,nucleotide binding; GO:0003674,molecular_function; GO:0005488,binding; GO:0017076,purine nucleotide binding; GO:0030554,adenyl nucleotide binding; GO:0032553,ribonucleotide binding; GO:0032555,purine ri…	PF01061.27:ABC-2 type transporter	--	--	--
Cs_ont_1g005610	1.6229	2.3261	2.547	2.1734	2.8814	2.6254	6.8107	6.5987	7.5111	13.2545	14.8631	15.4892	12.2256	13.2891	12.7146	15.0093	14.6787	14.4951	6011383	6014824	+	--	--	vitellogenin-A2 [Citrus clementina]	--	A0A2H5QBU5_CITUN SubName: Full=Uncharacterized protein {ECO:0000313|EMBL:GAY62116.1};	--	--	--	--	--	--
Cs_ont_1g005650	9.2032	7.4175	9.5375	21.0628	21.5221	20.7962	36.7855	39.328	37.5531	23.145	22.9642	20.9399	3.116	3.3134	2.7873	4.5308	6.1556	4.7729	6064299	6066661	+	--	--	uncharacterized protein LOC102631278 isoform X2 [Citrus sinensis]	NAC40_ARATH RecName: Full=NAC domain-containing protein 40 {ECO:0000303|PubMed:15029955}; Short=ANAC040 {ECO:0000303|PubMed:15029955}; AltName: Full=Protein NTM1-like 8 {ECO:0000303|PubMed:17158162};	A0A2H5QBT6_CITUN RecName: Full=NAC domain-containing protein {ECO:0000259|PROSITE:PS51005};	--	GO:0016021,integral component of membrane; GO:0005634,nucleus; GO:0005886,plasma membrane; GO:0003700,DNA-binding transcription factor activity; GO:0043565,sequence-specific DNA binding; GO:0000976,transcription regulatory region sequence-specific DNA binding; GO:0071472,cellular response to salt stress; GO:0009908,flower development; GO:0009740,gibberellic acid mediated signaling pathway; GO:003…	PF02365.18:No apical meristem (NAM) protein	NAC	TF	NAC
Cs_ont_1g005660	1.4077	1.8714	1.4615	1.6418	2.8938	2.5072	2.9393	3.2637	2.9551	4.1167	4.4969	4.2208	1.1334	1.5234	1.2203	2.4085	2.9031	2.5898	6070241	6072393	+	--	--	NAC domain-containing protein 7-like [Citrus sinensis]	NAC74_ORYSJ RecName: Full=NAC domain-containing protein 74 {ECO:0000303|PubMed:15029955}; Short=ONAC074 {ECO:0000303|PubMed:15029955}; AltName: Full=OsNAC8 {ECO:0000303|PubMed:10660065}; AltName: Full=Protein NTM1-like 3 {ECO:0000303|PubMed:17158162}; Short=OsNTL3 {ECO:0000303|PubMed:17158162};	A0A2H5QBT6_CITUN RecName: Full=NAC domain-containing protein {ECO:0000259|PROSITE:PS51005};	--	GO:0016021,integral component of membrane; GO:0005634,nucleus; GO:0005886,plasma membrane; GO:0003677,DNA binding; GO:0006355,regulation of transcription, DNA-templated; GO:0006986,response to unfolded protein; GO:0003674,molecular_function; GO:0003676,nucleic acid binding; GO:0005488,binding; GO:0097159,organic cyclic compound binding; GO:1901363,heterocyclic compound binding; GO:0006139,nucleob…	PF02365.18:No apical meristem (NAM) protein	NAC	TF	NAC
Cs_ont_1g005670	5.362	6.3994	5.8199	7.3415	8.7959	8.9907	11.0627	12.9639	11.5135	9.3846	12.3918	11.8149	7.0177	6.8848	6.6274	6.5888	10.034	7.6572	6078094	6081874	+	--	--	hypothetical protein CUMW_237880 [Citrus unshiu]	--	A0A2H5QK53_CITUN SubName: Full=Uncharacterized protein {ECO:0000313|EMBL:GAY65002.1};	--	--	--	--	--	--
Cs_ont_1g005680	2.0543	1.6512	1.712	3.2932	2.7932	3.7779	9.2206	9.6179	9.8391	5.0446	5.8262	4.896	0.9767	1.1528	0.8867	1.0339	1.4505	1.0217	6084637	6087213	+	--	--	NAC domain-containing protein 7-like [Citrus sinensis]	NAC92_ARATH RecName: Full=NAC domain-containing protein 92 {ECO:0000303|PubMed:15029955}; Short=ANAC092 {ECO:0000303|PubMed:15029955}; Short=AtNAC2 {ECO:0000303|PubMed:16359384}; Short=AtNAC6 {ECO:0000303|PubMed:21511905}; AltName: Full=Protein ORESARA 1 {ECO:0000303|PubMed:9351240};	A0A2H5QK87_CITUN RecName: Full=NAC domain-containing protein {ECO:0000259|PROSITE:PS51005};	--	GO:0005634,nucleus; GO:0003700,DNA-binding transcription factor activity; GO:0042803,protein homodimerization activity; GO:0043565,sequence-specific DNA binding; GO:0000976,transcription regulatory region sequence-specific DNA binding; GO:0080187,floral organ senescence; GO:0048527,lateral root development; GO:0010150,leaf senescence; GO:1904250,positive regulation of age-related resistance; GO:0…	PF02365.18:No apical meristem (NAM) protein	NAC	TF	NAC
Cs_ont_1g005690	5.8373	5.7147	6.1069	7.598	7.6661	6.8502	15.5839	15.8255	14.6224	12.6197	14.5071	13.8268	9.6789	9.513	9.406	14.7579	16.6667	14.4761	6108782	6110062	+	--	--	hypothetical protein CUMW_237880 [Citrus unshiu]	--	A0A2H5QK53_CITUN SubName: Full=Uncharacterized protein {ECO:0000313|EMBL:GAY65002.1};	--	--	--	--	--	--
Cs_ont_1g005710	11.6885	9.7712	11.0529	14.2308	13.8522	13.4267	52.3082	52.9714	57.0397	38.8268	45.1473	40.8727	14.8279	14.6352	12.632	19.7669	23.8222	19.1316	6114768	6116982	+	--	--	NAC domain-containing protein 74-like [Citrus clementina]	NAC92_ARATH RecName: Full=NAC domain-containing protein 92 {ECO:0000303|PubMed:15029955}; Short=ANAC092 {ECO:0000303|PubMed:15029955}; Short=AtNAC2 {ECO:0000303|PubMed:16359384}; Short=AtNAC6 {ECO:0000303|PubMed:21511905}; AltName: Full=Protein ORESARA 1 {ECO:0000303|PubMed:9351240};	A0A2H5QBT6_CITUN RecName: Full=NAC domain-containing protein {ECO:0000259|PROSITE:PS51005};	--	GO:0005634,nucleus; GO:0003700,DNA-binding transcription factor activity; GO:0042803,protein homodimerization activity; GO:0043565,sequence-specific DNA binding; GO:0000976,transcription regulatory region sequence-specific DNA binding; GO:0080187,floral organ senescence; GO:0048527,lateral root development; GO:0010150,leaf senescence; GO:1904250,positive regulation of age-related resistance; GO:0…	PF02365.18:No apical meristem (NAM) protein	NAC	TF	NAC
Cs_ont_1g005730	8.1396	10.202	10.5163	6.5167	8.2016	7.5302	7.3423	6.2746	6.0903	4.4151	4.5146	4.3841	7.0546	7.099	6.8615	6.2624	11.1699	10.9936	6143924	6147479	-	--	--	--	--	--	--	--	--	--	--	--
Cs_ont_1g005740	14.7794	15.9018	15.3095	17.9298	19.6366	19.2077	22.3683	21.4312	23.1853	17.4745	15.3547	17.0529	7.528	7.8884	6.5706	5.5886	6.2105	5.395	6150535	6152319	+	--	--	NAC domain-containing protein [Citrus sinensis]	NAC4_ARATH RecName: Full=NAC domain-containing protein 4; Short=ANAC004;	A0A1S8ABX0_CITLI SubName: Full=NAC domain containing protein {ECO:0000313|EMBL:JAV44983.1};	--	GO:0005634,nucleus; GO:0003677,DNA binding; GO:0003700,DNA-binding transcription factor activity; GO:0003674,molecular_function; GO:0003676,nucleic acid binding; GO:0005488,binding; GO:0097159,organic cyclic compound binding; GO:1901363,heterocyclic compound binding; GO:0140110,transcription regulator activity; GO:0005575,cellular_component; GO:0005622,intracellular anatomical structure; GO:00432…	PF02365.18:No apical meristem (NAM) protein	NAC	TF	NAC
Cs_ont_1g005810	1.1946	1.1544	1.3953	2.0637	1.5338	1.8413	0.7604	0.8288	0.4953	0.77	0.9939	0.8226	0.2111	0.3807	0.4512	0.5524	0.7063	0.5261	6238559	6239919	+	--	--	NAC domain-containing protein 40 [Citrus sinensis]	FEZ_ARATH RecName: Full=Protein FEZ; AltName: Full=NAC domain-containing protein 9; Short=ANAC009;	A0A1S8ACD8_CITLI SubName: Full=NTM1-like {ECO:0000313|EMBL:JAV44984.1};	--	GO:0005634,nucleus; GO:0003677,DNA binding; GO:0003700,DNA-binding transcription factor activity; GO:0045770,positive regulation of asymmetric cell division; GO:0009733,response to auxin; GO:0048829,root cap development; GO:0048103,somatic stem cell division; GO:0003674,molecular_function; GO:0003676,nucleic acid binding; GO:0005488,binding; GO:0097159,organic cyclic compound binding; GO:1901363,…	PF02365.18:No apical meristem (NAM) protein	--	--	--
Cs_ont_1g005830	1.6954	1.911	1.2801	3.714	3.8508	4.6295	0.819	0.9838	0.6971	0.7948	1.1398	1.2565	0.2663	0.3699	0.2173	0.7894	0.5265	0.6788	6351284	6352607	+	--	--	NAC domain-containing protein 62 [Citrus sinensis]	NAC5_ARATH RecName: Full=NAC domain-containing protein 5; Short=ANAC005;	A0A1S8ACD8_CITLI SubName: Full=NTM1-like {ECO:0000313|EMBL:JAV44984.1};	--	GO:0005634,nucleus; GO:0005886,plasma membrane; GO:0003677,DNA binding; GO:0003700,DNA-binding transcription factor activity; GO:0010089,xylem development; GO:0003674,molecular_function; GO:0003676,nucleic acid binding; GO:0005488,binding; GO:0097159,organic cyclic compound binding; GO:1901363,heterocyclic compound binding; GO:0140110,transcription regulator activity; GO:0008150,biological_proces…	PF02365.18:No apical meristem (NAM) protein	NAC	TF	NAC
Cs_ont_1g005870	0.4677	0.3509	0.5411	0.6393	0.538	0.5071	1.9382	1.6504	1.5111	1.3783	1.4701	1.3693	1.5322	1.7539	1.9112	2.1677	2.4759	2.0836	6441210	6445092	-	K23877 xyloglucan O-acetyltransferase | (RefSeq) protein ALTERED XYLOGLUCAN 4 (A)	--	protein trichome birefringence-like 14 [Citrus clementina]	TBL14_ARATH RecName: Full=Protein trichome birefringence-like 14;	V4T1X6_CITCL RecName: Full=PMR5N domain-containing protein {ECO:0000259|Pfam:PF14416};	--	GO:0005794,Golgi apparatus; GO:0016021,integral component of membrane; GO:0016407,acetyltransferase activity; GO:0005975,carbohydrate metabolic process; GO:0009834,plant-type secondary cell wall biogenesis; GO:1990937,xylan acetylation; GO:0045492,xylan biosynthetic process; GO:0010411,xyloglucan metabolic process; GO:0003674,molecular_function; GO:0003824,catalytic activity; GO:0016740,transfera…	PF13839.9:GDSL/SGNH-like Acyl-Esterase family found in Pmr5 and Cas1p	--	--	--
Cs_ont_1g005880	34.4638	35.8201	36.5096	38.6534	39.3993	38.1528	59.3759	63.8636	62.8785	63.5205	67.9412	74.169	59.8969	57.4482	60.4664	92.569	102.709	93.8598	6454044	6458873	+	K23872 putative homogalacturonan methyltransferase [EC:2.1.1.-] | (RefSeq) probable methyltransferase PMT13 (A)	--	probable methyltransferase PMT26 [Citrus clementina]	PMTQ_ARATH RecName: Full=Probable methyltransferase PMT26; EC=2.1.1.-;	V4V0U9_CITCL SubName: Full=Uncharacterized protein {ECO:0000313|EMBL:ESR45394.1};	--	GO:0005737,cytoplasm; GO:0005768,endosome; GO:0005794,Golgi apparatus; GO:0005797,Golgi medial cisterna; GO:0000139,Golgi membrane; GO:0016021,integral component of membrane; GO:0009536,plastid; GO:0005802,trans-Golgi network; GO:0008168,methyltransferase activity; GO:0032259,methylation; GO:0003674,molecular_function; GO:0003824,catalytic activity; GO:0016740,transferase activity; GO:0016741,tra…	PF03141.19:Putative S-adenosyl-L-methionine-dependent methyltransferase	--	--	--
Cs_ont_1g005970	22.2322	22.5417	21.5717	23.347	22.1351	21.2417	16.0441	15.5445	15.5582	17.8401	19.5114	17.9124	34.5628	33.5536	34.2478	35.1797	32.8054	35.2011	6562463	6566373	+	K16280 E3 ubiquitin-protein ligase RGLG [EC:2.3.2.27] | (RefSeq) E3 ubiquitin-protein ligase RGLG3 (A)	--	E3 ubiquitin-protein ligase RGLG3 [Citrus sinensis]	RGLG3_ARATH RecName: Full=E3 ubiquitin-protein ligase RGLG3 {ECO:0000305}; EC=2.3.2.27 {ECO:0000305}; AltName: Full=RING domain ligase 3 {ECO:0000303|PubMed:22898498};	V4SCS2_CITCL RecName: Full=VWFA domain-containing protein {ECO:0000259|SMART:SM00327}; Flags: Fragment;	Copine	GO:0005737,cytoplasm; GO:0005634,nucleus; GO:0046872,metal ion binding; GO:0061630,ubiquitin protein ligase activity; GO:0004842,ubiquitin-protein transferase activity; GO:0042742,defense response to bacterium; GO:0009867,jasmonic acid mediated signaling pathway; GO:0070534,protein K63-linked ubiquitination; GO:0009611,response to wounding; GO:0003674,molecular_function; GO:0005488,binding; GO:00…	PF07002.19:Copine	--	--	--
Cs_ont_1g005980	3.1604	3.6176	3.0807	3.8577	4.1553	4.7466	7.2114	6.98	6.2736	4.5634	5.3318	4.9811	4.412	4.8456	4.1643	3.7722	4.3024	4.2531	6568865	6583890	-	K02327 DNA polymerase delta subunit 1 [EC:2.7.7.7] | (RefSeq) DNA polymerase delta catalytic subunit isoform X1 (A)	ko03030: DNA replication; ko03410: Base excision repair; ko03420: Nucleotide excision repair; ko03430: Mismatch repair; ko03440: Homologous recombination	hypothetical protein CICLE_v10000086mg [Citrus clementina]	DPOD1_ARATH RecName: Full=DNA polymerase delta catalytic subunit; EC=2.7.7.7; AltName: Full=Protein EMBRYO DEFECTIVE 2780;	V4T751_CITCL RecName: Full=DNA polymerase {ECO:0000256|RuleBase:RU000442}; EC=2.7.7.7 {ECO:0000256|RuleBase:RU000442};	DNA polymerase delta, catalytic subunit	GO:0043625,delta DNA polymerase complex; GO:0008296,3'-5'-exodeoxyribonuclease activity; GO:0051539,4 iron, 4 sulfur cluster binding; GO:0003677,DNA binding; GO:0003887,DNA-directed DNA polymerase activity; GO:0046872,metal ion binding; GO:0000166,nucleotide binding; GO:0006287,base-excision repair, gap-filling; GO:0045004,DNA replication proofreading; GO:0006261,DNA-dependent DNA replication; GO…	PF00136.24:DNA polymerase family B	--	--	--
Cs_ont_1g006070	7.2649	6.977	7.0723	9.1528	7.7308	9.0083	8.5374	9.087	8.4061	7.4045	7.9209	7.1206	3.9555	4.2641	3.9018	3.9448	4.0289	3.8601	6698085	6710673	+	K20093 DNA excision repair protein ERCC-6-like [EC:5.6.2.-] | (RefSeq) protein CHROMATIN REMODELING 24 isoform X1 (A)	--	protein CHROMATIN REMODELING 24 isoform X1 [Citrus sinensis]	CHR24_ARATH RecName: Full=Protein CHROMATIN REMODELING 24 {ECO:0000303|PubMed:16547115}; Short=AtCHR24; EC=3.6.4.-; AltName: Full=DNA excision repair protein CHR24 {ECO:0000250|UniProtKB:Q2NKX8};	V4T741_CITCL SubName: Full=Uncharacterized protein {ECO:0000313|EMBL:ESR45376.1};	Transcription-coupled repair protein CSB/RAD26 (contains SNF2 family DNA-dependent ATPase domain)	GO:0005634,nucleus; GO:0005524,ATP binding; GO:0140658,NA; GO:0003677,DNA binding; GO:0015616,DNA translocase activity; GO:0004386,helicase activity; GO:0016787,hydrolase activity; GO:0006310,DNA recombination; GO:0045951,positive regulation of mitotic recombination; GO:0000166,nucleotide binding; GO:0003674,molecular_function; GO:0005488,binding; GO:0017076,purine nucleotide binding; GO:0030554,…	PF00176.26:SNF2-related domain	SNF2	TR	SNF2
Cs_ont_1g006140	4.1533	4.4009	3.8781	4.1655	5.0399	4.9142	3.7883	4.4945	2.4023	3.9064	3.8877	3.5686	10.4613	10.2846	9.5758	10.4808	10.9142	11.0905	6761744	6763354	-	--	--	uncharacterized protein LOC102615939 isoform X1 [Citrus sinensis]	--	V4V0T1_CITCL SubName: Full=Uncharacterized protein {ECO:0000313|EMBL:ESR45369.1};	--	GO:0016021,integral component of membrane; GO:0005575,cellular_component; GO:0016020,membrane; GO:0031224,intrinsic component of membrane; GO:0110165,cellular anatomical entity	--	--	--	--
Cs_ont_1g006210	10.2501	10.9355	10.4925	16.3788	14.4885	14.6138	19.9039	19.2398	18.104	19.6265	21.1176	19.8688	33.29	34.5043	32.4052	35.1303	35.8845	35.1411	6855322	6858839	-	K13436 pto-interacting protein 1 [EC:2.7.11.1] | (RefSeq) pto-interacting protein 1 (A)	ko04626: Plant-pathogen interaction	proline-rich receptor-like protein kinase PERK2 [Citrus clementina]	STU_ARATH RecName: Full=Protein kinase STUNTED {ECO:0000303|PubMed:22492352}; EC=2.7.11.- {ECO:0000255|PROSITE-ProRule:PRU00159};	V4T730_CITCL RecName: Full=Protein kinase domain-containing protein {ECO:0000259|PROSITE:PS50011};	--	GO:0005737,cytoplasm; GO:0005886,plasma membrane; GO:0005524,ATP binding; GO:0016787,hydrolase activity; GO:0004674,protein serine/threonine kinase activity; GO:0004714,transmembrane receptor protein tyrosine kinase activity; GO:0009740,gibberellic acid mediated signaling pathway; GO:0010476,gibberellin mediated signaling pathway; GO:0051781,positive regulation of cell division; GO:0006468,protei…	PF00069.28:Protein kinase domain	--	--	--
Cs_ont_1g006260	0.529	0.629	0.5372	0.7335	0.6065	0.5272	0.6111	0.6702	0.4334	0.6404	0.5528	0.6335	2.3659	2.613	2.0962	1.7834	2.2059	2.2791	6934106	6957640	-	K03165 DNA topoisomerase III [EC:5.6.2.1] | (RefSeq) DNA topoisomerase 3-alpha isoform X1 (A)	ko03440: Homologous recombination	DNA topoisomerase 3-alpha [Citrus sinensis]	TOP3A_ARATH RecName: Full=DNA topoisomerase 3-alpha; EC=5.6.2.1 {ECO:0000255|PROSITE-ProRule:PRU10131};	V4SX32_CITCL RecName: Full=DNA topoisomerase {ECO:0000256|ARBA:ARBA00012891, ECO:0000256|RuleBase:RU362092}; EC=5.6.2.1 {ECO:0000256|ARBA:ARBA00012891, ECO:0000256|RuleBase:RU362092}; Flags: Fragment;	DNA topoisomerase III alpha	GO:0005694,chromosome; GO:0005634,nucleus; GO:0003677,DNA binding; GO:0003916,DNA topoisomerase activity; GO:0003917,DNA topoisomerase type I (single strand cut, ATP-independent) activity; GO:0008270,zinc ion binding; GO:0007059,chromosome segregation; GO:0006281,DNA repair; GO:0006265,DNA topological change; GO:0051321,meiotic cell cycle; GO:0000278,mitotic cell cycle; GO:0000712,resolution of m…	PF01131.23:DNA topoisomerase	--	--	--
Cs_ont_1g006280	11.001	11.7487	11.4826	14.48	13.9066	15.0315	9.3734	10.4673	10.8399	10.1913	11.2954	12.0551	19.4217	19.0638	18.2015	25.491	24.5207	24.7275	6977460	6981712	+	K05906 prenylcysteine oxidase / farnesylcysteine lyase [EC:1.8.3.5 1.8.3.6] | (RefSeq) farnesylcysteine lyase (A)	ko00900: Terpenoid backbone biosynthesis; ko01110: Biosynthesis of secondary metabolites	farnesylcysteine lyase [Citrus clementina]	PCYOX_ARATH RecName: Full=Farnesylcysteine lyase; EC=1.8.3.6; Flags: Precursor;	V4SCP5_CITCL RecName: Full=Prenylcys_lyase domain-containing protein {ECO:0000259|Pfam:PF07156};	--	GO:0005764,lysosome; GO:0000325,plant-type vacuole; GO:0102149,farnesylcysteine lyase activity; GO:0001735,prenylcysteine oxidase activity; GO:0009738,abscisic acid-activated signaling pathway; GO:0045338,farnesyl diphosphate metabolic process; GO:0030327,prenylated protein catabolic process; GO:0030328,prenylcysteine catabolic process; GO:0003674,molecular_function; GO:0003824,catalytic activity…	PF07156.17:Prenylcysteine lyase	--	--	--
Cs_ont_1g006380	14.5621	17.1095	15.3762	10.3844	14.3498	12.0116	10.1941	11.3338	11.224	17.9976	16.4583	16.2528	40.6033	40.7014	42.1834	28.8399	30.8157	29.9561	7089130	7097901	-	K18875 enhanced disease susceptibility 1 protein | (RefSeq) protein EDS1-like (A)	ko04626: Plant-pathogen interaction	lipase-like PAD4 [Citrus clementina]	PAD4_ARATH RecName: Full=Lipase-like PAD4; EC=2.3.1.-; AltName: Full=Protein ENHANCED DISEASE SUSCEPTIBILITY 9; AltName: Full=Protein PHYTOALEXIN DEFICIENT 4; Short=AtPAD4;	V4T711_CITCL SubName: Full=Uncharacterized protein {ECO:0000313|EMBL:ESR45346.1};	--	GO:0005737,cytoplasm; GO:0005829,cytosol; GO:0106093,EDS1 disease-resistance complex; GO:0005634,nucleus; GO:0016298,lipase activity; GO:0016740,transferase activity; GO:0010618,aerenchyma formation; GO:0071327,cellular response to trehalose stimulus; GO:0042742,defense response to bacterium; GO:0050829,defense response to Gram-negative bacterium; GO:0002213,defense response to insect; GO:0009873…	PF18117.4:Enhanced disease susceptibility 1 protein EP domain	--	--	--
Cs_ont_1g006420	8.1486	7.2832	6.9671	5.9451	4.5464	7.4515	6.6331	7.2053	5.7813	5.6028	6.3511	7.0412	2.3839	2.756	1.2068	5.6833	4.5135	4.3629	7145885	7161231	-	K13459 disease resistance protein RPS2 | (RefSeq) disease resistance protein SUMM2-like (A)	ko04626: Plant-pathogen interaction	uncharacterized protein LOC107176339 isoform X1 [Citrus sinensis]	--	A0A067D3X4_CITSI SubName: Full=Uncharacterized protein {ECO:0000313|EMBL:KDO36175.1}; Flags: Fragment;	--	--	--	--	--	--
Cs_ont_1g006430	14.2644	17.3534	13.6103	13.0977	14.6694	14.4253	15.0883	13.0617	14.8014	15.5458	16.1225	16.288	7.3013	7.5359	5.9324	9.2028	10.6989	9.1566	7161256	7167246	-	--	--	disease resistance protein At4g27190 [Citrus clementina]	--	A0A2H5P7A4_CITUN SubName: Full=Uncharacterized protein {ECO:0000313|EMBL:GAY48191.1};	--	--	--	--	--	--
Cs_ont_1g006470	5.3363	4.9196	5.9759	8.6937	7.6289	7.8991	7.5338	7.5292	8.3314	7.1836	7.1684	6.7598	11.7472	12.0132	12.1472	14.4598	13.1692	12.561	7222035	7226997	-	--	--	hypothetical protein KPL70_021475 [Citrus sinensis]	--	V4T703_CITCL SubName: Full=Uncharacterized protein {ECO:0000313|EMBL:ESR45336.1};	--	--	PF12527.11:Protein of unknown function (DUF3727)	--	--	--
Cs_ont_1g006480	1.0759	1.2331	1.3564	2.3452	2.4061	2.6864	9.7275	10.1899	9.9773	5.4868	6.7255	6.4819	14.0078	12.8334	12.4869	22.5861	22.6861	22.7607	7262540	7274863	-	K12309 beta-galactosidase [EC:3.2.1.23] | (RefSeq) beta-galactosidase 17 (A)	ko00052: Galactose metabolism; ko00511: Other glycan degradation; ko00531: Glycosaminoglycan degradation; ko00600: Sphingolipid metabolism; ko00604: Glycosphingolipid biosynthesis - ganglio series; ko01100: Metabolic pathways	beta-galactosidase 10 [Citrus clementina]	BGA10_ARATH RecName: Full=Beta-galactosidase 10; Short=Lactase 10; EC=3.2.1.23; Flags: Precursor;	V4T1T6_CITCL RecName: Full=Beta-galactosidase {ECO:0000256|ARBA:ARBA00012756, ECO:0000256|RuleBase:RU000675}; EC=3.2.1.23 {ECO:0000256|ARBA:ARBA00012756, ECO:0000256|RuleBase:RU000675};	Beta-galactosidase	GO:0048046,apoplast; GO:0009536,plastid; GO:0005773,vacuole; GO:0004565,beta-galactosidase activity; GO:0005975,carbohydrate metabolic process; GO:0003674,molecular_function; GO:0003824,catalytic activity; GO:0004553,hydrolase activity, hydrolyzing O-glycosyl compounds; GO:0015925,galactosidase activity; GO:0016787,hydrolase activity; GO:0016798,hydrolase activity, acting on glycosyl bonds; GO:00…	PF01301.22:Glycosyl hydrolases family 35	--	--	--
Cs_ont_1g006500	25.0086	27.2584	27.5509	22.402	23.9134	26.1381	17.0731	15.4228	16.1289	10.7471	13.871	12.8578	13.8559	14.8998	18.1901	8.6979	13.5086	14.3188	7297240	7297630	-	K04077 chaperonin GroEL | (RefSeq) chaperonin CPN60-1, mitochondrial-like isoform X1 (A)	ko03018: RNA degradation	60 kDa chaperonin [Citrus sinensis]	CH60B_ARATH RecName: Full=Chaperonin CPN60-like 1, mitochondrial; AltName: Full=HSP60-like 1; Flags: Precursor;	A0A067EUI5_CITSI SubName: Full=Uncharacterized protein {ECO:0000313|EMBL:KDO57555.1}; Flags: Fragment;	Mitochondrial chaperonin, Cpn60/Hsp60p	GO:0009941,chloroplast envelope; GO:0009570,chloroplast stroma; GO:0005829,cytosol; GO:0005783,endoplasmic reticulum; GO:0005739,mitochondrion; GO:0000325,plant-type vacuole; GO:0005524,ATP binding; GO:0140662,NA; GO:0005507,copper ion binding; GO:0003723,RNA binding; GO:0006457,protein folding; GO:0042026,protein refolding; GO:0000166,nucleotide binding; GO:0003674,molecular_function; GO:0005488…	PF00118.27:TCP-1/cpn60 chaperonin family	--	--	--
Cs_ont_1g006510	9.0015	8.0588	7.8969	6.3	6.5284	7.1153	5.7051	6.1515	6.3445	4.3402	3.9317	4.6859	4.3295	3.4428	4.2154	3.7142	4.1099	4.3808	7297996	7303605	-	K04077 chaperonin GroEL | (RefSeq) chaperonin CPN60-2, mitochondrial-like isoform X1 (A)	ko03018: RNA degradation	60 kDa chaperonin [Citrus sinensis]	CH61_MAIZE RecName: Full=Chaperonin CPN60-1, mitochondrial; AltName: Full=HSP60-1; Flags: Precursor;	A0A067EUI5_CITSI SubName: Full=Uncharacterized protein {ECO:0000313|EMBL:KDO57555.1}; Flags: Fragment;	Mitochondrial chaperonin, Cpn60/Hsp60p	GO:0005759,mitochondrial matrix; GO:0005739,mitochondrion; GO:0005524,ATP binding; GO:0140662,NA; GO:0051117,ATPase binding; GO:0006457,protein folding; GO:0042026,protein refolding; GO:0000166,nucleotide binding; GO:0003674,molecular_function; GO:0005488,binding; GO:0017076,purine nucleotide binding; GO:0030554,adenyl nucleotide binding; GO:0032553,ribonucleotide binding; GO:0032555,purine ribon…	--	--	--	--
Cs_ont_1g006550	3.2029	2.88	3.2569	5.4807	3.7454	4.6126	0.68	0.6392	0.7276	1.1765	0.7909	1.0393	0.7235	0.9542	1.0605	1.1237	0.8647	1.0435	7332007	7334353	-	K22683 aspartyl protease family protein [EC:3.4.23.-] | (RefSeq) aspartyl protease family protein 2 (A)	--	aspartic proteinase Asp1-like [Citrus sinensis]	ASP1_ORYSJ RecName: Full=Aspartic proteinase Asp1; Short=OSAP1; Short=OsAsp1; EC=3.4.23.-; AltName: Full=Nucellin-like protein; Flags: Precursor;	V4SCL9_CITCL RecName: Full=Peptidase A1 domain-containing protein {ECO:0000259|PROSITE:PS51767};	Aspartyl protease	GO:0004190,aspartic-type endopeptidase activity; GO:0006508,proteolysis; GO:0003674,molecular_function; GO:0003824,catalytic activity; GO:0004175,endopeptidase activity; GO:0008233,peptidase activity; GO:0016787,hydrolase activity; GO:0070001,aspartic-type peptidase activity; GO:0140096,catalytic activity, acting on a protein; GO:0006807,nitrogen compound metabolic process; GO:0008150,biological_…	PF14543.9:Xylanase inhibitor N-terminal	--	--	--
Cs_ont_1g006590	50.1888	50.8123	49.2922	49.7489	48.1045	51.8015	31.2147	31.4364	31.1735	30.9375	32.1923	31.8924	16.5399	15.2469	15.2443	21.4241	20.7462	19.7297	7356048	7361492	-	K00128 aldehyde dehydrogenase (NAD+) [EC:1.2.1.3] | (RefSeq) aldehyde dehydrogenase family 3 member H1-like (A)	ko00010: Glycolysis / Gluconeogenesis; ko00053: Ascorbate and aldarate metabolism; ko00071: Fatty acid degradation; ko00280: Valine, leucine and isoleucine degradation; ko00310: Lysine degradation; ko00330: Arginine and proline metabolism; ko00340: Histidine metabolism; ko00380: Tryptophan metabolism; ko00410: beta-Alanine metabolism; ko00561: Glycerolipid metabolism; ko00620: Pyruvate metabolism…	aldehyde dehydrogenase family 3 member H1 [Citrus clementina]	AL3I1_ARATH RecName: Full=Aldehyde dehydrogenase family 3 member I1, chloroplastic; Short=AtALDH3; Short=Ath-ALDH3; EC=1.2.1.3; Flags: Precursor;	V4T6Z5_CITCL RecName: Full=Aldehyde dehydrogenase {ECO:0000256|PIRNR:PIRNR036492};	Aldehyde dehydrogenase	GO:0009507,chloroplast; GO:0009941,chloroplast envelope; GO:0005737,cytoplasm; GO:0005886,plasma membrane; GO:0009536,plastid; GO:0004028,3-chloroallyl aldehyde dehydrogenase activity; GO:0004029,aldehyde dehydrogenase (NAD+) activity; GO:0033721,aldehyde dehydrogenase (NADP+) activity; GO:0043878,glyceraldehyde-3-phosphate dehydrogenase (NAD+) (non-phosphorylating) activity; GO:0006081,cellular …	PF00171.25:Aldehyde dehydrogenase family	--	--	--
Cs_ont_1g006600	11.3419	12.3097	12.8968	11.2443	10.308	13.8749	14.7984	16.8619	21.578	20.1925	18.0985	18.7434	8.5883	7.0882	6.1192	7.3002	8.1607	6.4225	7375216	7389276	-	--	--	--	--	--	--	--	--	--	--	--
Cs_ont_1g006650	1.4538	1.7672	1.4218	1.0826	1.1113	0.866	4.0819	3.5083	3.4306	3.6507	3.7591	3.2033	6.0721	6.5732	6.0475	2.8179	2.1316	2.8767	7424033	7425397	+	K14431 transcription factor TGA | (RefSeq) transcription factor TGA7 isoform X1 (A)	ko04075: Plant hormone signal transduction	protein DOG1-like 2 [Citrus clementina]	DOGL3_ARATH RecName: Full=Protein DOG1-like 3 {ECO:0000303|PubMed:17065317};	A0A067EM02_CITSI RecName: Full=DOG1 domain-containing protein {ECO:0000259|PROSITE:PS51806};	--	GO:0043565,sequence-specific DNA binding; GO:0006351,transcription, DNA-templated; GO:0003674,molecular_function; GO:0003676,nucleic acid binding; GO:0003677,DNA binding; GO:0005488,binding; GO:0097159,organic cyclic compound binding; GO:1901363,heterocyclic compound binding; GO:0006139,nucleobase-containing compound metabolic process; GO:0006725,cellular aromatic compound metabolic process; GO:0…	PF14144.9:Seed dormancy control	--	--	--
Cs_ont_1g006670	4.6609	4.1775	4.4698	5.5637	5.4298	4.9761	3.5265	3.9161	3.8557	4.5964	4.9591	5.0516	9.2095	9.5613	9.289	9.1722	9.0965	8.4177	7467505	7474283	+	K17872 demethylphylloquinone reductase [EC:1.6.5.12] | (RefSeq) alternative NAD(P)H-ubiquinone oxidoreductase C1, chloroplastic/mitochondrial (A)	ko00130: Ubiquinone and other terpenoid-quinone biosynthesis; ko01100: Metabolic pathways; ko01110: Biosynthesis of secondary metabolites; ko01240: Biosynthesis of cofactors	hypothetical protein CUMW_110090 [Citrus unshiu]	NDC1_ARATH RecName: Full=Alternative NAD(P)H-ubiquinone oxidoreductase C1, chloroplastic/mitochondrial {ECO:0000303|PubMed:15333756}; EC=1.6.5.9 {ECO:0000269|PubMed:21844348}; AltName: Full=Alternative NADH dehydrogenase NDC1 {ECO:0000303|PubMed:15333756}; AltName: Full=Demethylphylloquinone reductase NDC1 {ECO:0000303|PubMed:26023160}; EC=1.6.5.12 {ECO:0000269|PubMed:21844348, ECO:0000269|PubMed…	A0A2H5P7C7_CITUN RecName: Full=Pyr_redox_2 domain-containing protein {ECO:0000259|Pfam:PF07992};	NADH-dehydrogenase (ubiquinone)	GO:0009507,chloroplast; GO:0005743,mitochondrial inner membrane; GO:0005739,mitochondrion; GO:0010287,plastoglobule; GO:0003955,NAD(P)H dehydrogenase (quinone) activity; GO:0050136,NADH dehydrogenase (quinone) activity; GO:0016491,oxidoreductase activity; GO:0019646,aerobic electron transport chain; GO:0071482,cellular response to light stimulus; GO:0042372,phylloquinone biosynthetic process; GO:…	PF07992.17:Pyridine nucleotide-disulphide oxidoreductase	--	--	--
Cs_ont_1g006680	6.082	4.471	6.3644	6.9993	8.9603	6.9876	99.6367	93.1316	95.1621	122.387	123.757	125.666	65.5865	65.3281	64.0899	90.7671	93.678	93.6203	7481752	7491796	+	K02433 aspartyl-tRNA(Asn)/glutamyl-tRNA(Gln) amidotransferase subunit A [EC:6.3.5.6 6.3.5.7] | (RefSeq) glutamyl-tRNA(Gln) amidotransferase subunit A, chloroplastic/mitochondrial (A)	ko00970: Aminoacyl-tRNA biosynthesis; ko01100: Metabolic pathways	fatty acid amide hydrolase [Citrus clementina]	FAAH_ORYSI RecName: Full=Fatty acid amide hydrolase {ECO:0000305}; EC=3.5.1.- {ECO:0000250|UniProtKB:Q0JFH7}; AltName: Full=N-acylethanolamine amidohydrolase {ECO:0000305};	A0A067ELZ9_CITSI RecName: Full=Amidase domain-containing protein {ECO:0000259|Pfam:PF01425};	Amidases	GO:0005789,endoplasmic reticulum membrane; GO:0005886,plasma membrane; GO:0016811,hydrolase activity, acting on carbon-nitrogen (but not peptide) bonds, in linear amides; GO:0016042,lipid catabolic process; GO:0003674,molecular_function; GO:0003824,catalytic activity; GO:0016787,hydrolase activity; GO:0016810,hydrolase activity, acting on carbon-nitrogen (but not peptide) bonds; GO:0006629,lipid …	PF01425.24:Amidase	--	--	--
Cs_ont_1g006700	39.0154	37.8749	36.8633	33.3324	32.7426	37.0198	28.0908	27.8969	26.8213	23.8338	24.4464	25.1611	18.6396	19.297	18.6978	19.3388	18.9262	18.3926	7505829	7518135	+	--	--	CBS domain-containing protein CBSCBSPB3 [Citrus clementina]	Y3295_ARATH RecName: Full=CBS domain-containing protein CBSCBSPB3;	V4SWY7_CITCL SubName: Full=Uncharacterized protein {ECO:0000313|EMBL:ESR45312.1};	--	GO:0016021,integral component of membrane; GO:0005575,cellular_component; GO:0016020,membrane; GO:0031224,intrinsic component of membrane; GO:0110165,cellular anatomical entity	PF00571.31:CBS domain	--	--	--
Cs_ont_1g006720	0.9659	1.0318	1.0618	0.6644	1.2224	1.2934	0.9686	1.0249	1.105	1.6935	1.4758	1.5649	2.8955	2.6928	2.7408	2.6595	3.3368	2.6374	7524403	7533638	-	K00901 diacylglycerol kinase (ATP) [EC:2.7.1.107] | (RefSeq) diacylglycerol kinase 2 isoform X1 (A)	ko00561: Glycerolipid metabolism; ko00564: Glycerophospholipid metabolism; ko01100: Metabolic pathways; ko01110: Biosynthesis of secondary metabolites; ko04070: Phosphatidylinositol signaling system	hypothetical protein CUMW_110160 [Citrus unshiu]	DGK2_ARATH RecName: Full=Diacylglycerol kinase 2 {ECO:0000303|PubMed:14665624}; Short=AtDGK2 {ECO:0000303|PubMed:14665624}; Short=DAG kinase 2 {ECO:0000305}; EC=2.7.1.107 {ECO:0000269|PubMed:14665624}; AltName: Full=Diglyceride kinase 2 {ECO:0000305}; Short=DGK 2 {ECO:0000305};	A0A2H5P7A8_CITUN RecName: Full=Diacylglycerol kinase {ECO:0000256|RuleBase:RU361128}; Short=DAG kinase {ECO:0000256|RuleBase:RU361128}; EC=2.7.1.107 {ECO:0000256|RuleBase:RU361128};	Diacylglycerol kinase	GO:0005783,endoplasmic reticulum; GO:0005524,ATP binding; GO:0004143,diacylglycerol kinase activity; GO:0046872,metal ion binding; GO:0003951,NAD+ kinase activity; GO:0006952,defense response; GO:0048366,leaf development; GO:0016310,phosphorylation; GO:0007205,protein kinase C-activating G protein-coupled receptor signaling pathway; GO:0009409,response to cold; GO:0009611,response to wounding; GO…	PF00609.22:Diacylglycerol kinase accessory domain	--	--	--
Cs_ont_1g006750	1.7482	1.9751	1.7794	2.308	2.0935	1.5716	0.1897	0.2378	0.1034	0.9899	1.2041	0.9819	0.646	0.7969	0.9666	0.3414	0.8107	0.8756	7626485	7627780	+	K00799 glutathione S-transferase [EC:2.5.1.18] | (RefSeq) probable glutathione S-transferase parA (A)	ko00480: Glutathione metabolism; ko01100: Metabolic pathways	probable glutathione S-transferase parA [Citrus clementina]	GSTXA_TOBAC RecName: Full=Probable glutathione S-transferase parA; EC=2.5.1.18; AltName: Full=Auxin-regulated protein parA; AltName: Full=STR246C protein;	A0A067EMS8_CITSI RecName: Full=Glutathione transferase {ECO:0000256|ARBA:ARBA00012452}; EC=2.5.1.18 {ECO:0000256|ARBA:ARBA00012452};	Glutathione S-transferase	GO:0005737,cytoplasm; GO:0004364,glutathione transferase activity; GO:0009734,auxin-activated signaling pathway; GO:0006749,glutathione metabolic process; GO:0003674,molecular_function; GO:0003824,catalytic activity; GO:0016740,transferase activity; GO:0016765,transferase activity, transferring alkyl or aryl (other than methyl) groups; GO:0007154,cell communication; GO:0007165,signal transduction…	PF02798.23:Glutathione S-transferase, N-terminal domain	--	--	--
Cs_ont_1g006860	5.5281	5.8146	6.2137	7.4879	5.8659	5.4893	8.0419	7.7023	7.0257	12.2512	12.3533	12.055	3.2109	3.4263	2.7377	4.5503	3.8418	3.0786	7885966	7887224	-	K13434 pathogenesis-related genes transcriptional activator PTI6 | (RefSeq) pathogenesis-related genes transcriptional activator PTI6-like (A)	ko04626: Plant-pathogen interaction	pathogenesis-related genes transcriptional activator PTI6 [Citrus clementina]	PTI6_SOLLC RecName: Full=Pathogenesis-related genes transcriptional activator PTI6; AltName: Full=PTO-interacting protein 6;	V4T1R0_CITCL RecName: Full=AP2/ERF domain-containing protein {ECO:0000259|PROSITE:PS51032};	--	GO:0005634,nucleus; GO:0003677,DNA binding; GO:0003700,DNA-binding transcription factor activity; GO:0006952,defense response; GO:0003674,molecular_function; GO:0003676,nucleic acid binding; GO:0005488,binding; GO:0097159,organic cyclic compound binding; GO:1901363,heterocyclic compound binding; GO:0140110,transcription regulator activity; GO:0006950,response to stress; GO:0008150,biological_proc…	PF00847.23:AP2 domain	AP2/ERF-ERF	TF	AP2/ERF->AP2/ERF-ERF
Cs_ont_1g006900	56.4628	60.913	57.983	66.3637	64.5299	62.9855	45.1256	46.6718	45.7755	59.8164	63.1005	63.7087	117.164	118.517	115.325	115.555	111.817	107.79	7920173	7925667	-	K03063 26S proteasome regulatory subunit T3 | (RefSeq) 26S proteasome regulatory subunit 6B homolog (A)	ko03050: Proteasome	26S proteasome regulatory subunit 6B homolog [Citrus sinensis]	PRS6B_HELAN RecName: Full=26S proteasome regulatory subunit 6B homolog {ECO:0000250|UniProtKB:P54778};	A0A2H5Q350_CITUN RecName: Full=AAA domain-containing protein {ECO:0000259|SMART:SM00382};	26S proteasome regulatory complex, ATPase RPT3	GO:0005737,cytoplasm; GO:0005634,nucleus; GO:0000502,proteasome complex; GO:0005524,ATP binding; GO:0016887,ATPase activity; GO:0036402,proteasome-activating ATPase activity; GO:0030163,protein catabolic process; GO:0000166,nucleotide binding; GO:0003674,molecular_function; GO:0005488,binding; GO:0017076,purine nucleotide binding; GO:0030554,adenyl nucleotide binding; GO:0032553,ribonucleotide bi…	PF00004.32:ATPase family associated with various cellular activities (AAA)	--	--	--
Cs_ont_1g006920	90.1928	83.6628	86.291	75.5797	73.5632	88.914	65.0151	64.9639	68.7792	59.0667	60.6192	61.006	23.172	24.0538	22.7009	20.4386	20.1333	19.6879	7975891	7979674	-	--	--	Root phototropism protein 2 [Citrus sinensis]	RPT2_ARATH RecName: Full=Root phototropism protein 2; AltName: Full=BTB/POZ domain-containing protein RPT2;	V4SCI5_CITCL SubName: Full=Uncharacterized protein {ECO:0000313|EMBL:ESR45288.1};	--	GO:0005737,cytoplasm; GO:0005634,nucleus; GO:0005777,peroxisome; GO:0009904,chloroplast accumulation movement; GO:0009638,phototropism; GO:0016567,protein ubiquitination; GO:0007165,signal transduction; GO:0006996,organelle organization; GO:0008150,biological_process; GO:0009657,plastid organization; GO:0009658,chloroplast organization; GO:0009902,chloroplast relocation; GO:0009987,cellular proce…	PF03000.17:NPH3 family	--	--	--
Cs_ont_1g006950	10.4576	7.9799	9.608	9.8029	9.2759	11.6745	23.8139	24.7001	22.8802	22.4412	23.5	23.1336	17.568	17.0432	16.2107	14.2917	14.1355	12.6198	7997566	8007551	+	K13430 serine/threonine-protein kinase PBS1 [EC:2.7.11.1] | (RefSeq) serine/threonine-protein kinase PBS1 (A)	ko04626: Plant-pathogen interaction	probable LRR receptor-like serine/threonine-protein kinase At1g06840 isoform X1 [Citrus clementina]	Y1684_ARATH RecName: Full=Probable LRR receptor-like serine/threonine-protein kinase At1g06840; EC=2.7.11.1; Flags: Precursor;	A0A2H5Q2Y5_CITUN RecName: Full=Protein kinase domain-containing protein {ECO:0000259|PROSITE:PS50011};	--	GO:0016021,integral component of membrane; GO:0005886,plasma membrane; GO:0005524,ATP binding; GO:0106310,protein serine kinase activity; GO:0004674,protein serine/threonine kinase activity; GO:0006468,protein phosphorylation; GO:0000166,nucleotide binding; GO:0003674,molecular_function; GO:0005488,binding; GO:0017076,purine nucleotide binding; GO:0030554,adenyl nucleotide binding; GO:0032553,rib…	PF07714.20:Protein tyrosine and serine/threonine kinase	--	--	--
Cs_ont_1g006970	47.0175	47.2806	45.7387	49.9087	51.3578	46.8577	45.6716	45.3369	42.4122	57.0097	55.5453	55.1229	101.755	99.7905	104.665	106.565	99.5642	102.756	8038672	8040843	+	K02866 large subunit ribosomal protein L10e | (RefSeq) 60S ribosomal protein L10 (A)	ko03010: Ribosome	Ribosomal L16 domain-containing protein [Citrus sinensis]	RL10_EUPES RecName: Full=60S ribosomal protein L10;	A0A067EIC3_CITSI RecName: Full=Ribosomal_L16 domain-containing protein {ECO:0000259|Pfam:PF00252};	60s ribosomal protein L10	GO:0005840,ribosome; GO:0003735,structural constituent of ribosome; GO:0006412,translation; GO:0003674,molecular_function; GO:0005198,structural molecule activity; GO:0006518,peptide metabolic process; GO:0006807,nitrogen compound metabolic process; GO:0008150,biological_process; GO:0008152,metabolic process; GO:0009058,biosynthetic process; GO:0009059,macromolecule biosynthetic process; GO:00099…	PF00252.21:Ribosomal protein L16p/L10e	--	--	--
Cs_ont_1g007160	164.825	158.861	166.305	158.776	140.553	165.199	142	135.927	135.433	121.025	120.994	116.533	71.9419	70.8487	71.6792	80.9412	78.0019	81.7697	8202115	8204492	+	--	--	CBS domain-containing protein CBSX3 [Citrus sinensis]	CBSX3_ARATH RecName: Full=CBS domain-containing protein CBSX3, mitochondrial; Flags: Precursor;	A0A067E053_CITSI RecName: Full=CBS domain-containing protein {ECO:0000259|PROSITE:PS51371};	--	GO:0005829,cytosol; GO:0005739,mitochondrion; GO:0005886,plasma membrane; GO:0050897,cobalt ion binding; GO:0045454,cell redox homeostasis; GO:0003674,molecular_function; GO:0005488,binding; GO:0043167,ion binding; GO:0043169,cation binding; GO:0046872,metal ion binding; GO:0046914,transition metal ion binding; GO:0008150,biological_process; GO:0009987,cellular process; GO:0019725,cellular homeos…	PF00571.31:CBS domain	--	--	--
Cs_ont_1g007210	47.3156	39.2769	39.3335	54.335	44.7572	46.5713	17.8107	17.2773	18.2572	25.23	26.1439	20.9869	31.9206	33.998	32.5962	18.6127	18.3352	20.4912	8456234	8510736	+	--	--	non-specific lipid-transfer protein 1-like isoform X1 [Citrus sinensis]	NLTP1_ORYSI RecName: Full=Non-specific lipid-transfer protein 1; Short=LTP 1; Short=PAPI; Flags: Precursor;	A0A2H5QQ42_CITUN RecName: Full=Non-specific lipid-transfer protein {ECO:0000256|RuleBase:RU000628};	--	GO:0008289,lipid binding; GO:0006869,lipid transport; GO:0003674,molecular_function; GO:0005488,binding; GO:0006810,transport; GO:0006811,ion transport; GO:0006820,anion transport; GO:0008150,biological_process; GO:0010876,lipid localization; GO:0033036,macromolecule localization; GO:0051179,localization; GO:0051234,establishment of localization; GO:0071702,organic substance transport	PF00234.25:Protease inhibitor/seed storage/LTP family	--	--	--
Cs_ont_1g007270	2.2899	2.2114	1.9888	2.7648	2.4213	2.5471	1.3342	1.2058	1.3675	1.9692	1.8529	1.824	4.2389	4.1957	4.3376	4.1696	3.8838	3.8944	8740184	8746877	+	K09287 RAV-like factor | (RefSeq) AP2/ERF and B3 domain-containing transcription repressor RAV2-like (A)	--	B3 domain-containing transcription repressor VAL1 [Citrus clementina]	VAL1_ARATH RecName: Full=B3 domain-containing transcription repressor VAL1; AltName: Full=Protein HIGH-LEVEL EXPRESSION OF SUGAR-INDUCIBLE 2; AltName: Full=Protein VP1/ABI3-LIKE 1;	V4T1N2_CITCL SubName: Full=Uncharacterized protein {ECO:0000313|EMBL:ESR45260.1};	--	GO:0005739,mitochondrion; GO:0005634,nucleus; GO:0003677,DNA binding; GO:0003700,DNA-binding transcription factor activity; GO:0008270,zinc ion binding; GO:0045892,negative regulation of transcription, DNA-templated; GO:0009737,response to abscisic acid; GO:0009744,response to sucrose; GO:0003674,molecular_function; GO:0003676,nucleic acid binding; GO:0005488,binding; GO:0097159,organic cyclic co…	PF02362.24:B3 DNA binding domain	B3	TF	B3->B3
Cs_ont_1g007340	0.7223	1.1972	1.5679	5.0028	4.1014	4.256	5.4519	5.3755	4.7517	4.3342	4.6131	3.2553	2.3718	2.6591	1.9838	5.6054	6.4705	6.2465	8946752	8986874	-	--	--	hypothetical protein CICLE_v10003003mg [Citrus clementina]	--	A0A067D9H2_CITSI SubName: Full=Uncharacterized protein {ECO:0000313|EMBL:KDO38170.1};	--	--	--	--	--	--
Cs_ont_1g007380	8.5048	8.1777	8.6912	6.5653	6.2758	6.8019	9.1444	9.3359	8.9191	7.6776	8.366	7.6005	3.597	3.7162	3.3843	3.7891	3.7476	3.7768	9112609	9137913	-	K24810 inhibitor of Bruton tyrosine kinase | (RefSeq) uncharacterized protein LOC102628435 (A)	--	ultraviolet-B receptor UVR8 isoform X5 [Citrus sinensis]	UVR8_ARATH RecName: Full=Ultraviolet-B receptor UVR8 {ECO:0000303|PubMed:12226503}; AltName: Full=Protein UV-B RESISTANCE 8 {ECO:0000303|PubMed:12226503}; AltName: Full=RCC1 domain-containing protein UVR8 {ECO:0000303|PubMed:12226503};	A0A2H5PV55_CITUN SubName: Full=Uncharacterized protein {ECO:0000313|EMBL:GAY56232.1};	FOG: RCC1 domain	GO:0000785,chromatin; GO:0005829,cytosol; GO:0005634,nucleus; GO:0009536,plastid; GO:0003682,chromatin binding; GO:0005085,guanyl-nucleotide exchange factor activity; GO:0042802,identical protein binding; GO:0009881,photoreceptor activity; GO:0042803,protein homodimerization activity; GO:0009649,entrainment of circadian clock; GO:0009411,response to UV; GO:0010224,response to UV-B; GO:0003674,mol…	PF00415.21:Regulator of chromosome condensation (RCC1) repeat	--	--	--
Cs_ont_1g007480	18.8056	17.2451	17.7047	20.8215	20.9046	21.3764	22.0992	22.7737	22.0754	27.139	27.4989	29.1568	42.8979	42.5095	44.2929	49.6783	51.6381	49.9846	9333274	9338322	+	K15285 solute carrier family 35, member E3 | (RefSeq) UDP-xylose transporter 3 isoform X1 (A)	--	UDP-xylose transporter 3 isoform X2 [Citrus sinensis]	UXT3_ARATH RecName: Full=UDP-xylose transporter 3 {ECO:0000312|EMBL:AKA88214.1};	A0A067E199_CITSI RecName: Full=TPT domain-containing protein {ECO:0000259|Pfam:PF03151};	Glucose-6-phosphate/phosphate and phosphoenolpyruvate/phosphate antiporter	GO:0005768,endosome; GO:0005794,Golgi apparatus; GO:0000139,Golgi membrane; GO:0016021,integral component of membrane; GO:0005802,trans-Golgi network; GO:0015297,antiporter activity; GO:0005338,nucleotide-sugar transmembrane transporter activity; GO:0005464,UDP-xylose transmembrane transporter activity; GO:0008643,carbohydrate transport; GO:0015790,UDP-xylose transmembrane transport; GO:0003674,m…	PF03151.19:Triose-phosphate Transporter family	--	--	--
Cs_ont_1g007560	134.283	137.892	134.848	132.509	131.497	146.212	52.5407	51.3945	51.3632	78.0285	74.0212	72.7991	21.65	22.1953	19.8594	21.8284	23.4443	23.0819	9616100	9620852	+	K08867 WNK lysine deficient protein kinase [EC:2.7.11.1] | (RefSeq) probable serine/threonine-protein kinase WNK4 (A)	--	probable serine/threonine-protein kinase WNK4 isoform X2 [Citrus clementina]	WNK4_ARATH RecName: Full=Probable serine/threonine-protein kinase WNK4; Short=AtWNK4; EC=2.7.11.1; AltName: Full=Protein kinase with no lysine 4;	V4T6S6_CITCL RecName: Full=Protein kinase domain-containing protein {ECO:0000259|PROSITE:PS50011};	Serine/threonine protein kinase	GO:0005737,cytoplasm; GO:0005634,nucleus; GO:0005524,ATP binding; GO:0004672,protein kinase activity; GO:0106310,protein serine kinase activity; GO:0004674,protein serine/threonine kinase activity; GO:0035556,intracellular signal transduction; GO:0046777,protein autophosphorylation; GO:0006468,protein phosphorylation; GO:0000166,nucleotide binding; GO:0003674,molecular_function; GO:0005488,bindin…	PF00069.28:Protein kinase domain	--	--	--
Cs_ont_1g007570	5.9263	8.2632	8.1433	8.9563	5.8065	6.8889	4.8241	4.8371	3.4162	3.5954	4.8338	6.5291	11.2236	14.5096	12.6389	10.6639	12.8249	14.5858	9622610	9642571	+	--	--	--	--	--	--	--	--	--	--	--
Cs_ont_1g007670	12.1776	9.4485	9.6839	8.2635	10.4296	12.698	9.7525	13.1224	6.6406	13.0941	12.9338	14.7008	17.4976	18.848	13.5688	19.5383	27.5748	23.5074	9937403	9937993	+	--	--	hypothetical protein CISIN_1g027997mg [Citrus sinensis]	--	A0A067DXW8_CITSI SubName: Full=Uncharacterized protein {ECO:0000313|EMBL:KDO46445.1};	FOG: PPR repeat	--	--	--	--	--
Cs_ont_1g007760	16.2703	15.6742	15.853	14.3521	12.673	14.8966	12.2522	11.816	10.8002	10.6962	11.3021	11.2453	6.8984	7.1675	6.8432	7.4778	8.3204	8.1505	10084059	10100644	+	K01148 poly(A)-specific ribonuclease [EC:3.1.13.4] | (RefSeq) uncharacterized CRM domain-containing protein At3g25440, chloroplastic isoform X1 (A)	ko03018: RNA degradation	uncharacterized CRM domain-containing protein At3g25440, chloroplastic isoform X2 [Citrus sinensis]	Y3544_ARATH RecName: Full=Uncharacterized CRM domain-containing protein At3g25440, chloroplastic; Flags: Precursor;	A0A2H5QR48_CITUN RecName: Full=CRM domain-containing protein {ECO:0000259|PROSITE:PS51295};	Poly(A)-specific exoribonuclease PARN	GO:0009507,chloroplast; GO:0003723,RNA binding; GO:0003674,molecular_function; GO:0003676,nucleic acid binding; GO:0005488,binding; GO:0097159,organic cyclic compound binding; GO:1901363,heterocyclic compound binding; GO:0005575,cellular_component; GO:0005622,intracellular anatomical structure; GO:0005737,cytoplasm; GO:0009536,plastid; GO:0043226,organelle; GO:0043227,membrane-bounded organelle; …	PF01985.24:CRS1 / YhbY (CRM) domain	--	--	--
Cs_ont_1g007850	9.3456	8.1391	9.3343	5.9622	4.0504	6.8159	7.4359	8.4263	7.5503	9.5032	9.83	8.9785	0.9393	1.1139	0.9266	4.4698	3.0223	3.844	10269276	10271935	-	--	--	protein NUCLEAR FUSION DEFECTIVE 4 [Citrus clementina]	NFD4_ARATH RecName: Full=Protein NUCLEAR FUSION DEFECTIVE 4 {ECO:0000303|PubMed:16698901};	V4SWQ8_CITCL RecName: Full=Nodulin-like domain-containing protein {ECO:0000259|Pfam:PF06813};	--	GO:0016021,integral component of membrane; GO:0016020,membrane; GO:0005739,mitochondrion; GO:0000741,karyogamy; GO:0010197,polar nucleus fusion; GO:0009651,response to salt stress; GO:0006996,organelle organization; GO:0006997,nucleus organization; GO:0008150,biological_process; GO:0009987,cellular process; GO:0016043,cellular component organization; GO:0048284,organelle fusion; GO:0071840,cellul…	PF06813.16:Nodulin-like	--	--	--
Cs_ont_1g007890	5.8873	7.4772	8.0443	7.7936	7.7961	5.991	3.5585	3.7089	3.3667	4.5366	4.6917	4.585	12.1157	12.738	13.6643	11.9389	14.9372	10.9678	10302773	10304879	+	--	--	protein LURP-one-related 7 [Citrus sinensis]	LOR7_ARATH RecName: Full=Protein LURP-one-related 7;	A0A067EEE6_CITSI SubName: Full=Uncharacterized protein {ECO:0000313|EMBL:KDO49271.1};	--	--	PF04525.15:LURP-one-related	--	--	--
Cs_ont_1g008100	49.0748	47.5975	46.1277	47.5501	50.014	40.9426	45.9665	41.0782	46.8254	51.4368	43.327	48.7426	97.2995	96.512	101.635	112.012	98.6302	114.103	10671342	10671954	+	K07213 copper chaperone | (RefSeq) copper transport protein ATX1-like (A)	--	copper transport protein ATX1-like [Citrus sinensis]	ATOX1_ARATH RecName: Full=Copper transport protein ATX1; AltName: Full=Copper chaperone ATX1;	A0A067D989_CITSI RecName: Full=HMA domain-containing protein {ECO:0000259|PROSITE:PS50846};	Copper chaperone	GO:0005829,cytosol; GO:0005739,mitochondrion; GO:0099503,secretory vesicle; GO:0046872,metal ion binding; GO:0006825,copper ion transport; GO:0050896,response to stimulus; GO:0003674,molecular_function; GO:0005488,binding; GO:0043167,ion binding; GO:0043169,cation binding; GO:0000041,transition metal ion transport; GO:0006810,transport; GO:0006811,ion transport; GO:0006812,cation transport; GO:00…	PF00403.29:Heavy-metal-associated domain	--	--	--
Cs_ont_1g008200	1.9173	1.5402	1.8175	1.6248	2.0056	2.3722	12.6433	11.9526	11.9815	16.2497	19.9074	16.9907	1.4401	1.3129	1.1474	1.0675	1.5334	1.3462	10812549	10815026	-	--	--	protein kinase domain-containing protein [Citrus sinensis]	--	A0A2H5QVT4_CITUN SubName: Full=Uncharacterized protein {ECO:0000313|EMBL:GAY68699.1};	--	--	--	--	--	--
Cs_ont_1g008300	0.1818	0.1116	0.1589	0.1865	0.1726	0.1513	0.0424	0.1195	0.0288	0.0592	0.0354	0.0316	1.5402	1.8799	1.5802	1.1435	1.3828	1.281	10934427	10942020	-	K15813 beta-amyrin synthase [EC:5.4.99.39] | (RefSeq) beta-amyrin synthase-like (A)	ko00909: Sesquiterpenoid and triterpenoid biosynthesis; ko01110: Biosynthesis of secondary metabolites	beta-amyrin synthase-like [Citrus sinensis]	BAMS_BETPL RecName: Full=Beta-amyrin synthase; EC=5.4.99.39;	V4UB72_CITCL RecName: Full=Terpene cyclase/mutase family member {ECO:0000256|RuleBase:RU362003}; EC=5.4.99.- {ECO:0000256|RuleBase:RU362003};	Oxidosqualene-lanosterol cyclase and related proteins	GO:0005811,lipid droplet; GO:0042300,beta-amyrin synthase activity; GO:0019745,pentacyclic triterpenoid biosynthetic process; GO:0003674,molecular_function; GO:0003824,catalytic activity; GO:0016853,isomerase activity; GO:0016866,intramolecular transferase activity; GO:0031559,oxidosqualene cyclase activity; GO:0006629,lipid metabolic process; GO:0006720,isoprenoid metabolic process; GO:0006721,t…	PF13249.9:Squalene-hopene cyclase N-terminal domain	--	--	--
Cs_ont_1g008390	9.8924	10.066	9.7459	11.7324	11.7564	10.7834	5.6082	6.0515	6.1742	11.7387	10.9515	11.2796	19.4935	18.7165	21.2779	15.4939	14.4827	15.2374	11061565	11065894	-	K14684 solute carrier family 25 (mitochondrial phosphate transporter), member 23/24/25/41 | (RefSeq) adenine nucleotide transporter BT1, chloroplastic/mitochondrial (A)	--	putative mitochondrial adenine nucleotide transporter BTL1 [Citrus sinensis]	BRTL1_ARATH RecName: Full=Probable mitochondrial adenine nucleotide transporter BTL1; AltName: Full=Adenine nucleotide transporter BT1-like protein 1;	A0A2H5QNA7_CITUN SubName: Full=Uncharacterized protein {ECO:0000313|EMBL:GAY66089.1};	Mitochondrial solute carrier protein	GO:0016021,integral component of membrane; GO:0005743,mitochondrial inner membrane; GO:0055085,transmembrane transport; GO:0006810,transport; GO:0008150,biological_process; GO:0009987,cellular process; GO:0051179,localization; GO:0051234,establishment of localization; GO:0005575,cellular_component; GO:0016020,membrane; GO:0031224,intrinsic component of membrane; GO:0110165,cellular anatomical ent…	PF00153.30:Mitochondrial carrier protein	--	--	--
Cs_ont_1g008430	3.3354	2.2949	3.0708	3.7169	4.5423	3.4822	11.4258	10.4496	9.9306	9.6494	10.7236	8.7591	1.2355	1.2113	0.9718	3.4324	4.4099	2.6978	11138320	11143027	-	K15813 beta-amyrin synthase [EC:5.4.99.39] | (RefSeq) beta-amyrin synthase-like (A)	ko00909: Sesquiterpenoid and triterpenoid biosynthesis; ko01110: Biosynthesis of secondary metabolites	uncharacterized protein LOC107175482 [Citrus sinensis]	BASM1_KALSE RecName: Full=Beta-amyrin synthase 1 {ECO:0000303|PubMed:29186583}; Short=KsBAS1 {ECO:0000303|PubMed:29186583}; EC=5.4.99.39 {ECO:0000269|PubMed:29186583};	A0A1S8ACE5_CITLI SubName: Full=MuDR family transposase {ECO:0000313|EMBL:JAV45159.1}; Flags: Fragment;	--	GO:0005811,lipid droplet; GO:0042300,beta-amyrin synthase activity; GO:0016104,triterpenoid biosynthetic process; GO:0003674,molecular_function; GO:0003824,catalytic activity; GO:0016853,isomerase activity; GO:0016866,intramolecular transferase activity; GO:0031559,oxidosqualene cyclase activity; GO:0006629,lipid metabolic process; GO:0006720,isoprenoid metabolic process; GO:0006721,terpenoid met…	PF10551.12:MULE transposase domain	--	--	--
Cs_ont_1g008440	8.2859	7.8937	9.9696	9.873	9.5398	10.6369	32.1945	36.2745	32.0536	33.9515	34.3941	32.4283	4.073	3.6248	3.2668	10.6012	13.6719	10.1842	11143080	11161543	-	K15813 beta-amyrin synthase [EC:5.4.99.39] | (RefSeq) beta-amyrin synthase-like (A)	ko00909: Sesquiterpenoid and triterpenoid biosynthesis; ko01110: Biosynthesis of secondary metabolites	Camelliol C synthase [Citrus sinensis]	BASM1_KALSE RecName: Full=Beta-amyrin synthase 1 {ECO:0000303|PubMed:29186583}; Short=KsBAS1 {ECO:0000303|PubMed:29186583}; EC=5.4.99.39 {ECO:0000269|PubMed:29186583};	A0A2H5QSN5_CITUN RecName: Full=Terpene cyclase/mutase family member {ECO:0000256|RuleBase:RU362003}; EC=5.4.99.- {ECO:0000256|RuleBase:RU362003};	Oxidosqualene-lanosterol cyclase and related proteins	GO:0005811,lipid droplet; GO:0042300,beta-amyrin synthase activity; GO:0016104,triterpenoid biosynthetic process; GO:0003674,molecular_function; GO:0003824,catalytic activity; GO:0016853,isomerase activity; GO:0016866,intramolecular transferase activity; GO:0031559,oxidosqualene cyclase activity; GO:0006629,lipid metabolic process; GO:0006720,isoprenoid metabolic process; GO:0006721,terpenoid met…	PF13249.9:Squalene-hopene cyclase N-terminal domain	--	--	--
Cs_ont_1g008450	0.304	0.2473	0.3399	0.1657	0.4381	0.2772	1.5661	2.2549	1.8507	1.2058	1.3185	1.3653	0.303	0.3332	0.365	0.4824	0.5991	0.6282	11192947	11211935	-	K15813 beta-amyrin synthase [EC:5.4.99.39] | (RefSeq) beta-amyrin synthase-like (A)	ko00909: Sesquiterpenoid and triterpenoid biosynthesis; ko01110: Biosynthesis of secondary metabolites	Camelliol C synthase [Citrus sinensis]	BAMS_BETPL RecName: Full=Beta-amyrin synthase; EC=5.4.99.39;	V4TDJ4_CITCL RecName: Full=Terpene cyclase/mutase family member {ECO:0000256|RuleBase:RU362003}; EC=5.4.99.- {ECO:0000256|RuleBase:RU362003};	Oxidosqualene-lanosterol cyclase and related proteins	GO:0005811,lipid droplet; GO:0042300,beta-amyrin synthase activity; GO:0019745,pentacyclic triterpenoid biosynthetic process; GO:0003674,molecular_function; GO:0003824,catalytic activity; GO:0016853,isomerase activity; GO:0016866,intramolecular transferase activity; GO:0031559,oxidosqualene cyclase activity; GO:0006629,lipid metabolic process; GO:0006720,isoprenoid metabolic process; GO:0006721,t…	PF13243.9:Squalene-hopene cyclase C-terminal domain	--	--	--
Cs_ont_1g008460	0.8052	1.1653	0.8882	2.5858	2.9163	2.2077	15.056	17.003	15.0981	27.8455	27.4932	28.4696	0.2173	0.1981	0.3294	0.9308	1.1406	0.6206	11240690	11249651	-	K15813 beta-amyrin synthase [EC:5.4.99.39] | (RefSeq) beta-amyrin synthase-like (A)	ko00909: Sesquiterpenoid and triterpenoid biosynthesis; ko01110: Biosynthesis of secondary metabolites	beta-amyrin synthase-like isoform X1 [Citrus sinensis]	BAMS_BETPL RecName: Full=Beta-amyrin synthase; EC=5.4.99.39;	A0A2H5Q8Q1_CITUN RecName: Full=Terpene cyclase/mutase family member {ECO:0000256|RuleBase:RU362003}; EC=5.4.99.- {ECO:0000256|RuleBase:RU362003};	Oxidosqualene-lanosterol cyclase and related proteins	GO:0005811,lipid droplet; GO:0042300,beta-amyrin synthase activity; GO:0019745,pentacyclic triterpenoid biosynthetic process; GO:0003674,molecular_function; GO:0003824,catalytic activity; GO:0016853,isomerase activity; GO:0016866,intramolecular transferase activity; GO:0031559,oxidosqualene cyclase activity; GO:0006629,lipid metabolic process; GO:0006720,isoprenoid metabolic process; GO:0006721,t…	PF13243.9:Squalene-hopene cyclase C-terminal domain	--	--	--
Cs_ont_1g008470	0.5158	0.4771	0.418	0.535	0.4016	0.4972	0.0557	0	0.0569	0.0649	0.0116	0.0416	0.0198	0.0377	0.076	0	0.0827	0.0443	11285103	11297547	-	K15813 beta-amyrin synthase [EC:5.4.99.39] | (RefSeq) beta-amyrin synthase-like (A)	ko00909: Sesquiterpenoid and triterpenoid biosynthesis; ko01110: Biosynthesis of secondary metabolites	Camelliol C synthase [Citrus sinensis]	BAMS_BETPL RecName: Full=Beta-amyrin synthase; EC=5.4.99.39;	A0A2H5Q8Q1_CITUN RecName: Full=Terpene cyclase/mutase family member {ECO:0000256|RuleBase:RU362003}; EC=5.4.99.- {ECO:0000256|RuleBase:RU362003};	Oxidosqualene-lanosterol cyclase and related proteins	GO:0005811,lipid droplet; GO:0042300,beta-amyrin synthase activity; GO:0019745,pentacyclic triterpenoid biosynthetic process; GO:0003674,molecular_function; GO:0003824,catalytic activity; GO:0016853,isomerase activity; GO:0016866,intramolecular transferase activity; GO:0031559,oxidosqualene cyclase activity; GO:0006629,lipid metabolic process; GO:0006720,isoprenoid metabolic process; GO:0006721,t…	PF13243.9:Squalene-hopene cyclase C-terminal domain	--	--	--
Cs_ont_1g008490	31.7936	27.7022	29.7328	21.2864	24.2552	24.9397	25.2562	30.477	26.8939	29.2866	30.0636	28.343	12.1973	14.6519	15.6431	12.9493	15.9442	16.3543	11308516	11339435	+	K10599 pre-mRNA-processing factor 19 [EC:2.3.2.27] | (RefSeq) pre-mRNA-processing factor 19 homolog 2 (A)	ko03040: Spliceosome; ko04120: Ubiquitin mediated proteolysis	hypothetical protein CUMW_206520 [Citrus unshiu]	--	A0A2H5Q8X3_CITUN RecName: Full=Prp19 domain-containing protein {ECO:0000259|Pfam:PF08606};	--	--	--	--	--	--
Cs_ont_1g008510	8.5214	7.9606	7.9596	9.227	9.583	8.6485	0.5678	0.4014	0.4362	0.5018	0.9239	0.7824	36.1428	40.9867	38.354	38.0196	36.3017	38.55	11362986	11373816	-	K15813 beta-amyrin synthase [EC:5.4.99.39] | (RefSeq) beta-amyrin synthase-like (A)	ko00909: Sesquiterpenoid and triterpenoid biosynthesis; ko01110: Biosynthesis of secondary metabolites	Beta-amyrin synthase [Citrus sinensis]	BAMS_BETPL RecName: Full=Beta-amyrin synthase; EC=5.4.99.39;	V4TDJ4_CITCL RecName: Full=Terpene cyclase/mutase family member {ECO:0000256|RuleBase:RU362003}; EC=5.4.99.- {ECO:0000256|RuleBase:RU362003};	Oxidosqualene-lanosterol cyclase and related proteins	GO:0005811,lipid droplet; GO:0042300,beta-amyrin synthase activity; GO:0019745,pentacyclic triterpenoid biosynthetic process; GO:0003674,molecular_function; GO:0003824,catalytic activity; GO:0016853,isomerase activity; GO:0016866,intramolecular transferase activity; GO:0031559,oxidosqualene cyclase activity; GO:0006629,lipid metabolic process; GO:0006720,isoprenoid metabolic process; GO:0006721,t…	PF13243.9:Squalene-hopene cyclase C-terminal domain	--	--	--
Cs_ont_1g008600	0.6584	0.8068	0.6016	1.26	1.0236	1.3324	1.1954	1.3521	0.8735	0.7877	1.6555	1.3347	0.3309	0.2963	0.3448	0.8619	0.4845	0.348	11504386	11505989	-	--	--	hypothetical protein KPL71_021445 [Citrus sinensis]	--	A0A067DNW8_CITSI SubName: Full=Uncharacterized protein {ECO:0000313|EMBL:KDO43260.1};	--	--	PF12843.10:Putative quorum-sensing-regulated virulence factor	--	--	--
Cs_ont_1g008640	2.1833	1.5727	1.8469	2.0059	2.0203	1.8891	3.541	3.2538	2.9529	2.5946	2.7076	2.8013	1.3193	1.0848	1.2306	1.2911	1.393	1.2109	11548513	11603788	+	--	--	hypothetical protein CUMW_241720 [Citrus unshiu]	GDL82_ARATH RecName: Full=GDSL esterase/lipase At5g45670; EC=3.1.1.-; AltName: Full=Extracellular lipase At5g45670; Flags: Precursor;	A0A2H5QLK9_CITUN SubName: Full=Uncharacterized protein {ECO:0000313|EMBL:GAY65514.1};	--	GO:0005576,extracellular region; GO:0016788,hydrolase activity, acting on ester bonds; GO:0016042,lipid catabolic process; GO:0003674,molecular_function; GO:0003824,catalytic activity; GO:0016787,hydrolase activity; GO:0006629,lipid metabolic process; GO:0008150,biological_process; GO:0008152,metabolic process; GO:0009056,catabolic process; GO:0044238,primary metabolic process; GO:0071704,organic…	PF00657.25:GDSL-like Lipase/Acylhydrolase	--	--	--
Cs_ont_1g008670	1.0825	1.0549	1.0648	1.1726	1.2836	1.1433	1.1305	1.2224	1.2092	1.1436	1.1992	1.0816	2.0856	2.3008	1.973	2.8373	2.528	2.2932	11622981	11629542	-	--	--	GDSL esterase/lipase At1g29670-like [Citrus sinensis]	GDL65_ARATH RecName: Full=GDSL esterase/lipase At4g18970; EC=3.1.1.-; AltName: Full=Extracellular lipase At4g18970; Flags: Precursor;	V4TIN2_CITCL SubName: Full=Uncharacterized protein {ECO:0000313|EMBL:ESR49601.1};	--	GO:0005576,extracellular region; GO:0016788,hydrolase activity, acting on ester bonds; GO:0016042,lipid catabolic process; GO:0003674,molecular_function; GO:0003824,catalytic activity; GO:0016787,hydrolase activity; GO:0006629,lipid metabolic process; GO:0008150,biological_process; GO:0008152,metabolic process; GO:0009056,catabolic process; GO:0044238,primary metabolic process; GO:0071704,organic…	PF00657.25:GDSL-like Lipase/Acylhydrolase	--	--	--
Cs_ont_1g008710	0.5314	0.8217	0.4634	1.3559	2.8325	2.2851	0.3059	0.5899	0.2243	0.7892	0.8056	1.007	0.6009	1.0681	0.685	1.361	1.3406	1.4979	11676002	11677354	-	K08900 mitochondrial chaperone BCS1 | (RefSeq) AAA-ATPase At3g50940 (A)	--	AAA-ATPase At3g50940 [Citrus sinensis]	AATPC_ARATH RecName: Full=AAA-ATPase At3g50940; EC=3.6.1.- {ECO:0000250|UniProtKB:Q9FLD5}; Flags: Precursor;	A0A067E7F0_CITSI RecName: Full=AAA domain-containing protein {ECO:0000259|SMART:SM00382};	AAA+-type ATPase	GO:0005524,ATP binding; GO:0016887,ATPase activity; GO:0009651,response to salt stress; GO:0000166,nucleotide binding; GO:0003674,molecular_function; GO:0005488,binding; GO:0017076,purine nucleotide binding; GO:0030554,adenyl nucleotide binding; GO:0032553,ribonucleotide binding; GO:0032555,purine ribonucleotide binding; GO:0032559,adenyl ribonucleotide binding; GO:0035639,purine ribonucleoside t…	PF14363.9:Domain associated at C-terminal with AAA	--	--	--
Cs_ont_1g008720	0.6119	1.0083	0.8941	2.0078	2.4537	2.8663	0.2509	0.3774	0.3759	1.4492	0.859	1.0737	0.7297	0.7478	0.8445	0.9351	1.1911	1.4573	11678826	11680184	+	K08900 mitochondrial chaperone BCS1 | (RefSeq) AAA-ATPase At3g50940-like (A)	--	AAA-ATPase [Citrus sinensis]	AATPC_ARATH RecName: Full=AAA-ATPase At3g50940; EC=3.6.1.- {ECO:0000250|UniProtKB:Q9FLD5}; Flags: Precursor;	A0A067E6I0_CITSI RecName: Full=AAA domain-containing protein {ECO:0000259|SMART:SM00382};	AAA+-type ATPase	GO:0005524,ATP binding; GO:0016887,ATPase activity; GO:0009651,response to salt stress; GO:0000166,nucleotide binding; GO:0003674,molecular_function; GO:0005488,binding; GO:0017076,purine nucleotide binding; GO:0030554,adenyl nucleotide binding; GO:0032553,ribonucleotide binding; GO:0032555,purine ribonucleotide binding; GO:0032559,adenyl ribonucleotide binding; GO:0035639,purine ribonucleoside t…	PF00004.32:ATPase family associated with various cellular activities (AAA)	--	--	--
Cs_ont_1g008730	1.4661	0.9252	1.4357	1.4002	1.2989	1.3479	1.3237	1.3995	1.2854	0.7399	0.8074	0.7904	2.0167	2.3159	2.2304	2.5593	2.2541	2.3813	11682109	11686015	-	K08900 mitochondrial chaperone BCS1 | (RefSeq) AAA-ATPase At3g50940-like (A)	--	AAA-ATPase [Citrus sinensis]	AATPC_ARATH RecName: Full=AAA-ATPase At3g50940; EC=3.6.1.- {ECO:0000250|UniProtKB:Q9FLD5}; Flags: Precursor;	A0A067DVJ0_CITSI SubName: Full=Uncharacterized protein {ECO:0000313|EMBL:KDO46838.1};	AAA+-type ATPase	GO:0005524,ATP binding; GO:0016887,ATPase activity; GO:0009651,response to salt stress; GO:0000166,nucleotide binding; GO:0003674,molecular_function; GO:0005488,binding; GO:0017076,purine nucleotide binding; GO:0030554,adenyl nucleotide binding; GO:0032553,ribonucleotide binding; GO:0032555,purine ribonucleotide binding; GO:0032559,adenyl ribonucleotide binding; GO:0035639,purine ribonucleoside t…	PF14363.9:Domain associated at C-terminal with AAA	--	--	--
Cs_ont_1g008760	0.654	0.6499	0.5372	0.8531	0.818	0.9543	0.7956	1.2664	0.9643	1.1488	1.1758	1.2272	2.2291	1.8809	1.7008	2.0961	2.2378	1.899	11699781	11704196	+	--	--	putative pentatricopeptide repeat-containing protein At1g16830 isoform X1 [Citrus sinensis]	PPR46_ARATH RecName: Full=Putative pentatricopeptide repeat-containing protein At1g16830;	A0A067E7F9_CITSI SubName: Full=Uncharacterized protein {ECO:0000313|EMBL:KDO46846.1};	FOG: PPR repeat	--	PF13041.9:PPR repeat family	--	--	--
Cs_ont_1g009080	24.8908	23.9481	22.6284	16.5443	16.8989	18.7373	18.4181	19.2195	18.5687	14.1527	14.1156	14.5639	8.4057	9.2657	8.0139	9.4868	10.2179	9.1449	12361803	12369846	+	--	--	E3 ubiquitin-protein ligase MARCH1 [Citrus sinensis]	--	A0A067DY77_CITSI RecName: Full=RING-CH-type domain-containing protein {ECO:0000259|PROSITE:PS51292};	Protein involved in mRNA turnover and stability	GO:0016021,integral component of membrane; GO:0008270,zinc ion binding; GO:0003674,molecular_function; GO:0005488,binding; GO:0043167,ion binding; GO:0043169,cation binding; GO:0046872,metal ion binding; GO:0046914,transition metal ion binding; GO:0005575,cellular_component; GO:0016020,membrane; GO:0031224,intrinsic component of membrane; GO:0110165,cellular anatomical entity	PF12906.10:RING-variant domain	--	--	--
Cs_ont_1g009090	72.5598	74.142	78.4499	73.3874	72.7615	68.5075	59.4939	58.4049	60.7657	62.7148	59.0589	60.0338	132.435	129.274	125.79	112.741	104.418	114.102	12370244	12373423	-	--	--	uncharacterized protein LOC102619737 [Citrus sinensis]	--	V4SK29_CITCL SubName: Full=Uncharacterized protein {ECO:0000313|EMBL:ESR41017.1};	--	--	--	--	--	--
Cs_ont_1g009100	1.1401	2.0165	1.4204	1.9697	1.7013	1.442	0.1893	0.3955	0.3868	0.1764	0.2898	0.4082	0.8729	0.684	0.976	0.4867	0.412	0.6779	12388087	12389585	-	--	--	uncharacterized protein LOC102622992 [Citrus sinensis]	--	A0A067DQX8_CITSI SubName: Full=Uncharacterized protein {ECO:0000313|EMBL:KDO43975.1};	--	--	PF12732.10:YtxH-like protein	--	--	--
Cs_ont_1g009120	27.5047	24.7709	25.6583	31.9786	32.4435	34.0425	52.3049	52.8929	51.4802	40.5591	46.2665	43.9029	43.5892	44.736	41.9244	59.3857	60.6524	59.5222	12404791	12409594	+	--	--	hypothetical protein CUMW_221800, partial [Citrus unshiu]	Y1686_ARATH RecName: Full=Uncharacterized membrane protein At1g16860;	A0A2H5QE89_CITUN SubName: Full=Uncharacterized protein {ECO:0000313|EMBL:GAY62959.1}; Flags: Fragment;	--	GO:0016021,integral component of membrane; GO:0005886,plasma membrane; GO:2001007,negative regulation of cellulose biosynthetic process; GO:0000271,polysaccharide biosynthetic process; GO:0005975,carbohydrate metabolic process; GO:0005976,polysaccharide metabolic process; GO:0006073,cellular glucan metabolic process; GO:0006109,regulation of carbohydrate metabolic process; GO:0008150,biological_p…	PF01925.22:Sulfite exporter TauE/SafE	--	--	--
Cs_ont_1g009140	9.8812	8.8597	8.9294	12.589	10.6485	11.8594	7.69	7.0442	7.5512	7.2811	7.385	6.4794	3.942	3.6967	3.2981	3.8211	2.814	3.5135	12424859	12428904	-	K12115 clock-associated PAS protein ZTL | (RefSeq) adagio protein 1 (A)	ko04712: Circadian rhythm - plant	F-box/kelch-repeat protein At1g51550 [Citrus sinensis]	FBK21_ARATH RecName: Full=F-box/kelch-repeat protein At1g51550;	A0A2H5QEB4_CITUN RecName: Full=F-box domain-containing protein {ECO:0000259|PROSITE:PS50181};	Kelch repeat-containing proteins	GO:0005829,cytosol; GO:0005634,nucleus; GO:0019005,SCF ubiquitin ligase complex; GO:0007623,circadian rhythm; GO:0009637,response to blue light; GO:0008150,biological_process; GO:0048511,rhythmic process; GO:0009314,response to radiation; GO:0009416,response to light stimulus; GO:0009628,response to abiotic stimulus; GO:0050896,response to stimulus; GO:0005575,cellular_component; GO:0005622,intra…	PF13418.9:Galactose oxidase, central domain	--	--	--
Cs_ont_1g009170	55.6249	61.819	62.1133	62.0276	69.8145	67.1773	138.405	142.653	164.387	154.734	146.059	138.564	15.8663	15.1949	16.551	22.8756	26.1778	24.7383	12452983	12454515	-	--	--	B-box zinc finger protein 32-like [Citrus sinensis]	BBX32_ARATH RecName: Full=B-box zinc finger protein 32 {ECO:0000303|PubMed:19920209}; AltName: Full=EIP6, EMF1-INTERACTING PROTEIN 6;	A0A067DM94_CITSI RecName: Full=B box-type domain-containing protein {ECO:0000259|SMART:SM00336};	--	GO:0005737,cytoplasm; GO:0005634,nucleus; GO:0003700,DNA-binding transcription factor activity; GO:0008270,zinc ion binding; GO:0009785,blue light signaling pathway; GO:0045892,negative regulation of transcription, DNA-templated; GO:0009640,photomorphogenesis; GO:0010017,red or far-red light signaling pathway; GO:0009909,regulation of flower development; GO:0006355,regulation of transcription, DN…	PF00643.27:B-box zinc finger	--	--	--
Cs_ont_1g009220	100.654	89.4652	96.9779	52.7389	58.1843	58.6105	127.719	134.954	139.758	98.6408	99.402	93.4711	17.8497	17.618	17.1612	20.1062	23.9456	20.7492	12588531	12605056	+	K23136 fraxetin 5-hydroxylase [EC:1.14.14.164] | (RefSeq) cytochrome P450 82C4-like (A)	ko00999: Biosynthesis of various plant secondary metabolites; ko01110: Biosynthesis of secondary metabolites	cytochrome P450 82C4-like [Citrus sinensis]	C82C4_ARATH RecName: Full=Xanthotoxin 5-hydroxylase CYP82C4 {ECO:0000305|PubMed:18291319}; Short=8-methoxypsoralen 5-hydroxylase CYP82C4 {ECO:0000303|PubMed:18291319}; EC=1.14.14.- {ECO:0000269|PubMed:18291319}; AltName: Full=Cytochrome P450 82C4 {ECO:0000303|PubMed:21315474}; AltName: Full=Fraxetin 5-hydroxylase CYP82C4 {ECO:0000305|PubMed:29581584}; EC=1.14.14.164 {ECO:0000269|PubMed:29581584};	A0A067D9F1_CITSI SubName: Full=Uncharacterized protein {ECO:0000313|EMBL:KDO39483.1};	Cytochrome P450 CYP2 subfamily	GO:0016021,integral component of membrane; GO:0106144,fraxetin 5-hydroxylase activity; GO:0020037,heme binding; GO:0005506,iron ion binding; GO:0004497,monooxygenase activity; GO:0071281,cellular response to iron ion; GO:0098542,defense response to other organism; GO:0010039,response to iron ion; GO:0106146,sideretin biosynthesis; GO:0003674,molecular_function; GO:0003824,catalytic activity; GO:0…	PF00067.25:Cytochrome P450	--	--	--
Cs_ont_1g009250	0.3964	0.439	0.3658	1.1185	0.9985	0.6267	4.1282	4.2575	4.0283	4.1942	3.5285	3.5098	8.4388	9.0941	9.5217	6.35	7.3106	6.7374	12688316	12690668	+	K20623 typhasterol/6-deoxotyphasterol 2alpha-hydroxylase | (RefSeq) flavonoid 3'-monooxygenase-like (A)	ko00905: Brassinosteroid biosynthesis; ko01100: Metabolic pathways; ko01110: Biosynthesis of secondary metabolites	cytochrome P450 71A1-like [Citrus sinensis]	C92C6_MAIZE RecName: Full=Trimethyltridecatetraene synthase {ECO:0000303|PubMed:27662898}; EC=1.14.14.58 {ECO:0000269|PubMed:27662898}; AltName: Full=Cytochrome P-450 20 {ECO:0000312|EMBL:ONM27923.1}; AltName: Full=Cytochrome P450 92C6 {ECO:0000303|PubMed:27662898};	A0A2H5QC43_CITUN SubName: Full=Uncharacterized protein {ECO:0000313|EMBL:GAY62131.1};	Cytochrome P450 CYP2 subfamily	GO:0016021,integral component of membrane; GO:0097007,4,8,12-trimethyltrideca-1,3,7,11-tetraene synthase activity; GO:0020037,heme binding; GO:0005506,iron ion binding; GO:0010333,terpene synthase activity; GO:0080027,response to herbivore; GO:0016114,terpenoid biosynthetic process; GO:0003674,molecular_function; GO:0003824,catalytic activity; GO:0004497,monooxygenase activity; GO:0016491,oxidore…	PF00067.25:Cytochrome P450	--	--	--
Cs_ont_1g009260	2.2369	2.5637	2.6541	1.8873	0.7393	1.1788	9.08	6.0599	5.9419	2.4169	3.6433	3.4032	5.2696	4.7131	2.1455	2.4249	4.8984	5.2543	12788765	12804384	-	--	--	--	--	--	--	--	--	--	--	--
Cs_ont_1g009320	5.5689	5.7712	5.5945	7.8766	6.902	9.0561	14.1421	15.1369	13.2159	6.9023	7.4687	7.61	5.5003	5.3986	5.4618	4.8942	5.3123	5.1314	12907953	12932112	+	K01537 P-type Ca2+ transporter type 2C [EC:7.2.2.10] | (RefSeq) calcium-transporting ATPase 9, plasma membrane-type isoform X2 (A)	--	calcium-transporting ATPase 9, plasma membrane-type isoform X3 [Citrus sinensis]	ACA9_ARATH RecName: Full=Calcium-transporting ATPase 9, plasma membrane-type; EC=7.2.2.10; AltName: Full=Ca(2+)-ATPase isoform 9;	V4SUY1_CITCL RecName: Full=Calcium-transporting ATPase {ECO:0000256|RuleBase:RU361146}; EC=7.2.2.10 {ECO:0000256|RuleBase:RU361146};	Calcium transporting ATPase	GO:0005887,integral component of plasma membrane; GO:0043231,intracellular membrane-bounded organelle; GO:0016020,membrane; GO:0005886,plasma membrane; GO:0005524,ATP binding; GO:0016887,ATPase activity; GO:0019829,ATPase-coupled cation transmembrane transporter activity; GO:0005516,calmodulin binding; GO:0046872,metal ion binding; GO:0005388,calcium transmembrane transporter activity, phosphoryl…	PF00689.24:Cation transporting ATPase, C-terminus	--	--	--
Cs_ont_1g009330	29.8164	27.4397	29.2291	26.5885	27.1565	28.0535	30.7777	31.8437	30.5876	32.2449	33.4587	31.2973	15.3941	14.4082	13.6151	24.8859	25.5774	24.5232	12940746	12946430	+	K00218 protochlorophyllide reductase [EC:1.3.1.33] | (RefSeq) protochlorophyllide reductase, chloroplastic (A)	ko00860: Porphyrin metabolism; ko01100: Metabolic pathways; ko01110: Biosynthesis of secondary metabolites	NAD(P)-binding Rossmann-fold superfamily protein [Citrus sinensis]	TIC32_PEA RecName: Full=Short-chain dehydrogenase TIC 32, chloroplastic {ECO:0000303|PubMed:15180984}; EC=1.1.1.-; AltName: Full=Translocon at the inner envelope membrane of chloroplasts 32 {ECO:0000303|PubMed:15180984}; Short=PsTIC32 {ECO:0000303|PubMed:15180984};	V4SE36_CITCL SubName: Full=Uncharacterized protein {ECO:0000313|EMBL:ESR35231.1}; Flags: Fragment;	Dehydrogenases with different specificities (related to short-chain alcohol dehydrogenases)	GO:0009706,chloroplast inner membrane; GO:0005516,calmodulin binding; GO:0016491,oxidoreductase activity; GO:0015031,protein transport; GO:0003674,molecular_function; GO:0005488,binding; GO:0005515,protein binding; GO:0003824,catalytic activity; GO:0006810,transport; GO:0006811,ion transport; GO:0006820,anion transport; GO:0008104,protein localization; GO:0008150,biological_process; GO:0015833,pe…	PF00106.28:short chain dehydrogenase	--	--	--
Cs_ont_1g009350	5.8757	5.8642	5.8861	4.5662	3.5771	4.726	5.0212	4.9347	4.5846	3.6147	3.3352	4.7698	2.9545	2.7444	3.0625	2.9333	3.0474	2.4062	12950046	12951842	+	K02996 small subunit ribosomal protein S9 | (RefSeq) LOW QUALITY PROTEIN: 30S ribosomal protein S9, mitochondrial-like (A)	ko03010: Ribosome	LOW QUALITY PROTEIN: 30S ribosomal protein S9, mitochondrial-like [Citrus sinensis]	RPS9M_ARATH RecName: Full=30S ribosomal protein S9, mitochondrial {ECO:0000305}; Flags: Precursor;	V4U7K6_CITCL SubName: Full=Uncharacterized protein {ECO:0000313|EMBL:ESR35229.1};	Mitochondrial/chloroplast ribosomal protein S9	GO:0005829,cytosol; GO:0005763,mitochondrial small ribosomal subunit; GO:0005739,mitochondrion; GO:0015935,small ribosomal subunit; GO:0003723,RNA binding; GO:0003735,structural constituent of ribosome; GO:0009559,embryo sac central cell differentiation; GO:0048229,gametophyte development; GO:0009555,pollen development; GO:0006412,translation; GO:0003674,molecular_function; GO:0003676,nucleic aci…	PF00380.22:Ribosomal protein S9/S16	--	--	--
Cs_ont_1g009480	5.1005	5.5395	5.3284	9.4034	7.8517	8.5408	9.8683	9.5687	9.4864	7.014	8.343	8.9629	13.0514	13.1436	13.3939	18.2669	16.827	17.8592	13097701	13101288	-	--	--	hypothetical protein CUMW_187840 [Citrus unshiu]	GLUBP_ARATH RecName: Full=Glutamyl-tRNA reductase-binding protein, chloroplastic {ECO:0000303|PubMed:22180625}; Short=AtGluTRBP {ECO:0000303|PubMed:22180625}; Short=GluTR-binding protein {ECO:0000303|PubMed:22180625}; AltName: Full=Protein PROTON GRADIENT REGULATION 7 {ECO:0000303|PubMed:20657737}; Flags: Precursor;	A0A2H5Q1M8_CITUN RecName: Full=DUF2470 domain-containing protein {ECO:0000259|Pfam:PF10615};	--	GO:0009507,chloroplast; GO:0009570,chloroplast stroma; GO:0009534,chloroplast thylakoid; GO:0032991,protein-containing complex; GO:0043495,protein-membrane adaptor activity; GO:0015995,chlorophyll biosynthetic process; GO:0006783,heme biosynthetic process; GO:0009767,photosynthetic electron transport chain; GO:0070455,positive regulation of heme biosynthetic process; GO:0009791,post-embryonic dev…	PF10615.12:Domain of unknown function (DUF2470)	--	--	--
Cs_ont_1g009550	0.6119	0.9484	0.7147	1.3101	0.9909	0.8062	1.4395	1.2029	1.4991	1.3937	1.5791	1.236	0.4204	0.7457	0.4108	0.5804	0.3015	0.4716	13155288	13160387	-	K16075 magnesium transporter | (RefSeq) magnesium transporter MRS2-1 (A)	--	Magnesium transporter MRS2-F [Citrus sinensis]	MRS2F_ORYSI RecName: Full=Magnesium transporter MRS2-F;	A0A067DVH6_CITSI RecName: Full=Magnesium transporter {ECO:0000256|RuleBase:RU366041};	Magnesium transporters: CorA family	GO:0016021,integral component of membrane; GO:0015095,magnesium ion transmembrane transporter activity; GO:0003674,molecular_function; GO:0005215,transporter activity; GO:0008324,cation transmembrane transporter activity; GO:0015075,ion transmembrane transporter activity; GO:0015318,inorganic molecular entity transmembrane transporter activity; GO:0022857,transmembrane transporter activity; GO:00…	--	--	--	--
Cs_ont_1g009620	5.3061	5.0082	5.5551	4.4243	4.3324	4.5115	6.0223	6.3108	7.5291	6.4383	7.0484	6.5827	3.4664	4.2468	3.323	3.1086	3.4565	3.8098	13346465	13347398	-	K16075 magnesium transporter | (RefSeq) magnesium transporter MRS2-1 (A)	--	Magnesium transporter MRS2-F [Citrus sinensis]	MRS23_ARATH RecName: Full=Magnesium transporter MRS2-3; AltName: Full=Magnesium Transporter 4; Short=AtMGT4;	A0A067DVH6_CITSI RecName: Full=Magnesium transporter {ECO:0000256|RuleBase:RU366041};	Magnesium transporters: CorA family	GO:0016021,integral component of membrane; GO:0015095,magnesium ion transmembrane transporter activity; GO:0015693,magnesium ion transport; GO:0003674,molecular_function; GO:0005215,transporter activity; GO:0008324,cation transmembrane transporter activity; GO:0015075,ion transmembrane transporter activity; GO:0015318,inorganic molecular entity transmembrane transporter activity; GO:0022857,trans…	--	--	--	--
Cs_ont_1g009640	2.4132	1.1697	1.9028	3.1934	2.9256	2.6561	10.7032	11.529	10.5463	10.4282	11.507	9.5914	6.2967	6.5518	6.4143	4.8678	6.8833	6.081	13375268	13377545	+	K20623 typhasterol/6-deoxotyphasterol 2alpha-hydroxylase | (RefSeq) flavonoid 3'-monooxygenase-like (A)	ko00905: Brassinosteroid biosynthesis; ko01100: Metabolic pathways; ko01110: Biosynthesis of secondary metabolites	cytochrome P450 71A1-like [Citrus sinensis]	C92C6_MAIZE RecName: Full=Trimethyltridecatetraene synthase {ECO:0000303|PubMed:27662898}; EC=1.14.14.58 {ECO:0000269|PubMed:27662898}; AltName: Full=Cytochrome P-450 20 {ECO:0000312|EMBL:ONM27923.1}; AltName: Full=Cytochrome P450 92C6 {ECO:0000303|PubMed:27662898};	V4SUW4_CITCL SubName: Full=Uncharacterized protein {ECO:0000313|EMBL:ESR40971.1};	Cytochrome P450 CYP2 subfamily	GO:0016021,integral component of membrane; GO:0097007,4,8,12-trimethyltrideca-1,3,7,11-tetraene synthase activity; GO:0020037,heme binding; GO:0005506,iron ion binding; GO:0010333,terpene synthase activity; GO:0080027,response to herbivore; GO:0016114,terpenoid biosynthetic process; GO:0003674,molecular_function; GO:0003824,catalytic activity; GO:0004497,monooxygenase activity; GO:0016491,oxidore…	PF00067.25:Cytochrome P450	--	--	--
Cs_ont_1g009700	11.5354	10.7286	10.8014	11.4169	9.2929	9.8885	26.0627	26.6915	24.9258	17.8945	19.264	17.7992	18.092	18.4097	17.9166	24.9096	20.6077	22.2046	13445976	13448534	+	K11097 small nuclear ribonucleoprotein E | (RefSeq) small nuclear ribonucleoprotein E-like (A)	ko03040: Spliceosome	hypothetical protein CISIN_1g045948mg [Citrus sinensis]	LSM5_ARATH RecName: Full=Sm-like protein LSM5 {ECO:0000305}; Short=AtLSM5 {ECO:0000303|PubMed:23620288}; AltName: Full=Protein SUPERSENSITIVE TO ABA AND DROUGHT 1 {ECO:0000303|PubMed:11740939}; Short=AtSAD1 {ECO:0000303|PubMed:11740939}; AltName: Full=U6 snRNA-associated Sm-like protein LSM5 {ECO:0000305};	A0A067DXH9_CITSI RecName: Full=Small nuclear ribonucleoprotein E {ECO:0000256|RuleBase:RU365053}; Short=snRNP-E {ECO:0000256|RuleBase:RU365053}; AltName: Full=Sm protein E {ECO:0000256|RuleBase:RU365053};	Small nuclear ribonucleoprotein E	GO:1990726,Lsm1-7-Pat1 complex; GO:0120115,Lsm2-8 complex; GO:0005634,nucleus; GO:0000932,P-body; GO:0009536,plastid; GO:0005681,spliceosomal complex; GO:0046540,U4/U6 x U5 tri-snRNP complex; GO:0005688,U6 snRNP; GO:0003723,RNA binding; GO:0000290,deadenylation-dependent decapping of nuclear-transcribed mRNA; GO:0000398,mRNA splicing, via spliceosome; GO:0009737,response to abscisic acid; GO:0009…	PF01423.25:LSM domain	--	--	--
Cs_ont_1g009730	0.0788	0.0957	0.1227	0.2326	0.1093	0.1453	3.8073	3.8613	3.3841	1.9089	2.2812	1.5618	3.5252	3.849	3.7808	3.9594	5.312	5.2146	13500488	13502778	+	K20623 typhasterol/6-deoxotyphasterol 2alpha-hydroxylase | (RefSeq) cytochrome P450 71A1-like (A)	ko00905: Brassinosteroid biosynthesis; ko01100: Metabolic pathways; ko01110: Biosynthesis of secondary metabolites	cytochrome P450 71A1-like [Citrus sinensis]	C92C6_MAIZE RecName: Full=Trimethyltridecatetraene synthase {ECO:0000303|PubMed:27662898}; EC=1.14.14.58 {ECO:0000269|PubMed:27662898}; AltName: Full=Cytochrome P-450 20 {ECO:0000312|EMBL:ONM27923.1}; AltName: Full=Cytochrome P450 92C6 {ECO:0000303|PubMed:27662898};	V4SUV9_CITCL SubName: Full=Uncharacterized protein {ECO:0000313|EMBL:ESR40966.1};	Cytochrome P450 CYP2 subfamily	GO:0016021,integral component of membrane; GO:0097007,4,8,12-trimethyltrideca-1,3,7,11-tetraene synthase activity; GO:0020037,heme binding; GO:0005506,iron ion binding; GO:0010333,terpene synthase activity; GO:0080027,response to herbivore; GO:0016114,terpenoid biosynthetic process; GO:0003674,molecular_function; GO:0003824,catalytic activity; GO:0004497,monooxygenase activity; GO:0016491,oxidore…	PF00067.25:Cytochrome P450	--	--	--
Cs_ont_1g009750	25.9741	24.3483	25.2453	27.5575	28.3197	30.24	162.216	167.2	154.904	112.762	108.867	110.563	23.9391	22.9893	20.5816	28.1464	29.3855	26.267	13522542	13528014	-	K00058 D-3-phosphoglycerate dehydrogenase / 2-oxoglutarate reductase [EC:1.1.1.95 1.1.1.399] | (RefSeq) D-3-phosphoglycerate dehydrogenase 2, chloroplastic-like (A)	ko00260: Glycine, serine and threonine metabolism; ko00270: Cysteine and methionine metabolism; ko01100: Metabolic pathways; ko01110: Biosynthesis of secondary metabolites; ko01200: Carbon metabolism; ko01230: Biosynthesis of amino acids	D-3-phosphoglycerate dehydrogenase 2, chloroplastic-like [Citrus sinensis]	SERA2_ARATH RecName: Full=D-3-phosphoglycerate dehydrogenase 2, chloroplastic; Short=PGDH; EC=1.1.1.95 {ECO:0000269|PubMed:24368794, ECO:0000269|PubMed:9867856}; Flags: Precursor;	A0A2H5PAP2_CITUN RecName: Full=D-3-phosphoglycerate dehydrogenase {ECO:0000256|RuleBase:RU363003}; EC=1.1.1.95 {ECO:0000256|RuleBase:RU363003};	D-3-phosphoglycerate dehydrogenase, D-isomer-specific 2-hydroxy acid dehydrogenase superfamily	GO:0009507,chloroplast; GO:0009570,chloroplast stroma; GO:0005634,nucleus; GO:0051287,NAD binding; GO:0004617,phosphoglycerate dehydrogenase activity; GO:0006564,L-serine biosynthetic process; GO:0000166,nucleotide binding; GO:0003674,molecular_function; GO:0005488,binding; GO:0036094,small molecule binding; GO:0097159,organic cyclic compound binding; GO:1901265,nucleoside phosphate binding; GO:1…	PF02826.22:D-isomer specific 2-hydroxyacid dehydrogenase, NAD binding domain	--	--	--
Cs_ont_1g009760	0.1383	0.2101	0.1077	0.4083	0.4318	0.4736	0.5485	0.3358	0.2606	0.4754	0.6497	0.5712	0.2081	0.216	0.1276	0.4426	0.1968	0.274	13534280	13536874	-	K08248 (R)-mandelonitrile lyase [EC:4.1.2.10] | (RefSeq) (R)-mandelonitrile lyase-like isoform X1 (A)	ko00460: Cyanoamino acid metabolism; ko01100: Metabolic pathways; ko01110: Biosynthesis of secondary metabolites	(R)-mandelonitrile lyase-like isoform X1 [Citrus sinensis]	MDLL_ARATH RecName: Full=(R)-mandelonitrile lyase-like; EC=4.1.2.10; AltName: Full=Hydroxynitrile lyase-like; Short=(R)-oxynitrilase-like; Flags: Precursor;	A0A067DRK1_CITSI RecName: Full=GMC_OxRdtase_N domain-containing protein {ECO:0000259|PROSITE:PS00624};	Glucose dehydrogenase/choline dehydrogenase/mandelonitrile lyase (GMC oxidoreductase family)	GO:0050660,flavin adenine dinucleotide binding; GO:0046593,mandelonitrile lyase activity; GO:0016614,oxidoreductase activity, acting on CH-OH group of donors; GO:0000166,nucleotide binding; GO:0003674,molecular_function; GO:0005488,binding; GO:0036094,small molecule binding; GO:0043167,ion binding; GO:0043168,anion binding; GO:0097159,organic cyclic compound binding; GO:1901265,nucleoside phospha…	PF00732.22:GMC oxidoreductase	--	--	--
Cs_ont_1g009790	1.6924	1.8766	1.9945	3.2621	3.492	4.9715	8.6465	10.0599	8.6374	4.069	4.1333	4.0567	2.8017	2.6757	2.5452	2.9612	3.2304	2.9916	13552121	13564258	-	K07300 Ca2+:H+ antiporter | (RefSeq) vacuolar cation/proton exchanger 3-like (A)	--	vacuolar cation/proton exchanger [Citrus sinensis]	CAX2_ORYSJ RecName: Full=Vacuolar cation/proton exchanger 2; AltName: Full=Ca(2+)/H(+) exchanger 2; AltName: Full=OsCAX2;	V4SJX4_CITCL RecName: Full=Vacuolar cation/proton exchanger {ECO:0000256|RuleBase:RU365028};	Ca2+/H+ antiporter VCX1 and related proteins	GO:0016021,integral component of membrane; GO:0009705,plant-type vacuole membrane; GO:0015369,calcium:proton antiporter activity; GO:0070588,calcium ion transmembrane transport; GO:0006874,cellular calcium ion homeostasis; GO:0003674,molecular_function; GO:0005215,transporter activity; GO:0005451,monovalent cation:proton antiporter activity; GO:0008324,cation transmembrane transporter activity; G…	PF01699.27:Sodium/calcium exchanger protein	--	--	--
Cs_ont_1g009820	20.6636	20.0465	18.531	15.7821	16.6883	12.3418	5.7318	5.368	4.9594	13.3318	15.9217	15.7087	19.8009	20.3088	23.7849	9.1793	8.8876	9.0293	13588336	13592525	+	K01904 4-coumarate--CoA ligase [EC:6.2.1.12] | (RefSeq) 4-coumarate--CoA ligase 1-like (A)	ko00130: Ubiquinone and other terpenoid-quinone biosynthesis; ko00940: Phenylpropanoid biosynthesis; ko01100: Metabolic pathways; ko01110: Biosynthesis of secondary metabolites	4-coumarate--CoA ligase 1 [Citrus sinensis]	4CL1_TOBAC RecName: Full=4-coumarate--CoA ligase 1; Short=4CL 1; EC=6.2.1.12; AltName: Full=4-coumaroyl-CoA synthase 1;	A0A2H5PAR4_CITUN SubName: Full=Uncharacterized protein {ECO:0000313|EMBL:GAY49438.1};	Acyl-CoA synthetase	GO:0016207,4-coumarate-CoA ligase activity; GO:0005524,ATP binding; GO:0016405,CoA-ligase activity; GO:0009698,phenylpropanoid metabolic process; GO:0003674,molecular_function; GO:0003824,catalytic activity; GO:0016874,ligase activity; GO:0016877,ligase activity, forming carbon-sulfur bonds; GO:0016878,acid-thiol ligase activity; GO:0000166,nucleotide binding; GO:0005488,binding; GO:0017076,purin…	PF00501.31:AMP-binding enzyme	--	--	--
Cs_ont_1g009960	4.6792	3.9954	5.2134	4.0443	2.0594	2.7064	1.7688	1.5836	2.2368	3.7666	2.4265	3.3949	1.7924	1.9685	2.1838	2.2733	4.3486	3.3174	13808501	13821748	-	--	--	hypothetical protein CISIN_1g036005mg [Citrus sinensis]	--	A0A067D7P7_CITSI SubName: Full=Uncharacterized protein {ECO:0000313|EMBL:KDO37575.1};	--	--	--	--	--	--
Cs_ont_1g009980	16.1397	15.2323	14.7607	24.2534	24.8131	25.5156	11.0619	10.9913	9.6043	12.5084	13.5463	12.5329	6.0015	5.9614	5.4992	8.6807	8.6508	8.1472	13831937	13838380	+	K11975 E3 ubiquitin-protein ligase RNF144 [EC:2.3.2.31] | (RefSeq) probable E3 ubiquitin-protein ligase RNF217 (A)	--	RING-type domain-containing protein [Citrus sinensis]	DEAHC_ARATH RecName: Full=ATP-dependent RNA helicase DEAH12, chloroplastic; EC=3.6.4.13; Flags: Precursor;	A0A2H5N2F5_CITUN SubName: Full=Uncharacterized protein {ECO:0000313|EMBL:GAY34252.1};	Predicted E3 ubiquitin ligase	GO:0009507,chloroplast; GO:0005524,ATP binding; GO:0016887,ATPase activity; GO:0046872,metal ion binding; GO:0003723,RNA binding; GO:0003724,RNA helicase activity; GO:0016740,transferase activity; GO:0000166,nucleotide binding; GO:0003674,molecular_function; GO:0005488,binding; GO:0017076,purine nucleotide binding; GO:0030554,adenyl nucleotide binding; GO:0032553,ribonucleotide binding; GO:003255…	PF01485.24:IBR domain, a half RING-finger domain	--	--	--
Cs_ont_1g009990	8.1447	8.5694	8.0311	10.53	9.4391	11.49	6.8596	6.9214	5.9634	5.7475	6.0161	6.3113	3.7793	4.0185	4.376	3.909	4.301	3.6558	13843063	13850779	+	--	--	ribulose bisphosphate carboxylase/oxygenase activase, chloroplastic isoform X1 [Citrus sinensis]	RCA_ORYSJ RecName: Full=Ribulose bisphosphate carboxylase/oxygenase activase, chloroplastic; Short=RA; Short=RuBisCO activase; Flags: Precursor;	V4SPT8_CITCL RecName: Full=ATPase_AAA_core domain-containing protein {ECO:0000259|Pfam:PF00004};	26S proteasome regulatory complex, ATPase RPT4	GO:0009570,chloroplast stroma; GO:0005524,ATP binding; GO:0016887,ATPase activity; GO:0046863,ribulose-1,5-bisphosphate carboxylase/oxygenase activator activity; GO:0000166,nucleotide binding; GO:0003674,molecular_function; GO:0005488,binding; GO:0017076,purine nucleotide binding; GO:0030554,adenyl nucleotide binding; GO:0032553,ribonucleotide binding; GO:0032555,purine ribonucleotide binding; GO…	PF00004.32:ATPase family associated with various cellular activities (AAA)	--	--	--
Cs_ont_1g010000	43.2343	43.6847	48.4469	68.8537	60.8734	67.3254	20.0002	22.5574	18.9316	41.4433	44.1104	47.8998	12.787	12.2727	13.435	21.0554	22.4242	20.7423	13860034	13862333	+	--	--	uncharacterized protein LOC102619868 [Citrus sinensis]	--	A0A067E4H7_CITSI SubName: Full=Uncharacterized protein {ECO:0000313|EMBL:KDO46142.1};	--	--	--	--	--	--
Cs_ont_1g010040	2.1381	2.7269	2.0604	2.4479	3.2113	2.8948	2.1121	2.1148	1.7853	2.2956	2.0677	2.2227	4.8388	4.9172	4.5936	6.4742	5.8345	6.0943	13885995	13888617	-	K22733 magnesium transporter | (RefSeq) uncharacterized protein LOC102612526 (A)	--	pentatricopeptide repeat-containing protein At3g46790, chloroplastic [Citrus sinensis]	PP265_ARATH RecName: Full=Pentatricopeptide repeat-containing protein At3g46790, chloroplastic; AltName: Full=Protein CHLORORESPIRATORY REDUCTION 2; Flags: Precursor;	A0A067D6U3_CITSI RecName: Full=DYW_deaminase domain-containing protein {ECO:0000259|Pfam:PF14432};	FOG: PPR repeat	GO:0009507,chloroplast; GO:0043231,intracellular membrane-bounded organelle; GO:0003723,RNA binding; GO:0008270,zinc ion binding; GO:0031425,chloroplast RNA processing; GO:0031426,polycistronic mRNA processing; GO:0009451,RNA modification; GO:0003674,molecular_function; GO:0003676,nucleic acid binding; GO:0005488,binding; GO:0097159,organic cyclic compound binding; GO:1901363,heterocyclic compoun…	PF14432.9:DYW family of nucleic acid deaminases	--	--	--
Cs_ont_1g010090	26.3959	26.0381	25.8693	23.9196	23.6113	25.5722	17.6957	17.7827	18.2446	17.4507	17.9286	16.7681	11.9674	11.4141	11.144	14.2697	16.561	14.4077	13948960	13961986	+	K01823 isopentenyl-diphosphate Delta-isomerase [EC:5.3.3.2] | (RefSeq) isopentenyl-diphosphate Delta-isomerase I (A)	ko00900: Terpenoid backbone biosynthesis; ko01100: Metabolic pathways; ko01110: Biosynthesis of secondary metabolites	nudix hydrolase 3 [Citrus sinensis]	NUDT3_ARATH RecName: Full=Nudix hydrolase 3; Short=AtNUDT3; EC=3.6.1.-;	V4SJV1_CITCL RecName: Full=Nudix hydrolase domain-containing protein {ECO:0000259|PROSITE:PS51462};	--	GO:0005737,cytoplasm; GO:0005829,cytosol; GO:0005739,mitochondrion; GO:0000325,plant-type vacuole; GO:0008239,dipeptidyl-peptidase activity; GO:0046872,metal ion binding; GO:0016791,phosphatase activity; GO:0006508,proteolysis; GO:0003674,molecular_function; GO:0003824,catalytic activity; GO:0008233,peptidase activity; GO:0008238,exopeptidase activity; GO:0016787,hydrolase activity; GO:0140096,ca…	PF00293.31:NUDIX domain	--	--	--
Cs_ont_1g010100	17.5446	15.8784	17.2946	15.3423	14.8806	18.2846	27.6166	25.7747	27.663	19.5195	20.0682	21.2598	11.7534	11.5186	12.0009	12.1439	11.4853	11.5316	13962767	13965140	-	--	--	uncharacterized protein LOC102621850 [Citrus sinensis]	--	A0A2H5PAW0_CITUN SubName: Full=Uncharacterized protein {ECO:0000313|EMBL:GAY49471.1};	--	--	--	--	--	--
Cs_ont_1g010150	10.6613	10.6869	10.9093	12.7849	13.0225	13.1331	13.5212	13.3968	14.1446	20.5664	21.1616	21.0484	18.1637	18.9075	20.2543	25.4596	30.3691	26.5653	14008700	14012335	-	K09285 AP2-like factor, ANT lineage | (RefSeq) AP2-like ethylene-responsive transcription factor At1g16060 (A)	--	AP2-like ethylene-responsive transcription factor At1g16060 [Citrus sinensis]	AP2L1_ARATH RecName: Full=AP2-like ethylene-responsive transcription factor At1g16060;	A0A067EJX9_CITSI SubName: Full=Uncharacterized protein {ECO:0000313|EMBL:KDO55403.1};	--	GO:0005634,nucleus; GO:0003677,DNA binding; GO:0003700,DNA-binding transcription factor activity; GO:0000981,DNA-binding transcription factor activity, RNA polymerase II-specific; GO:0009873,ethylene-activated signaling pathway; GO:0010187,negative regulation of seed germination; GO:1901959,positive regulation of cutin biosynthetic process; GO:0045723,positive regulation of fatty acid biosyntheti…	PF00847.23:AP2 domain	AP2/ERF-AP2	TF	AP2/ERF->AP2/ERF-AP2
Cs_ont_1g010160	1.3483	1.6111	1.3552	1.9824	1.8517	2.0636	1.0322	0.9952	0.8434	0.932	0.8752	1.122	0.0676	0.2904	0.1011	0.5714	0.3769	0.3917	14019968	14023290	-	K22683 aspartyl protease family protein [EC:3.4.23.-] | (RefSeq) aspartyl protease family protein 2 (A)	--	aspartyl protease family protein At5g10770 [Citrus sinensis]	ASPA_ARATH RecName: Full=Aspartyl protease family protein At5g10770; EC=3.4.23.- {ECO:0000305}; Flags: Precursor;	A0A2H5PBN1_CITUN RecName: Full=Peptidase A1 domain-containing protein {ECO:0000259|PROSITE:PS51767};	Aspartyl protease	GO:0031225,anchored component of membrane; GO:0005886,plasma membrane; GO:0004190,aspartic-type endopeptidase activity; GO:0006508,proteolysis; GO:0003674,molecular_function; GO:0003824,catalytic activity; GO:0004175,endopeptidase activity; GO:0008233,peptidase activity; GO:0016787,hydrolase activity; GO:0070001,aspartic-type peptidase activity; GO:0140096,catalytic activity, acting on a protein;…	PF14543.9:Xylanase inhibitor N-terminal	--	--	--
Cs_ont_1g010260	0.6319	0.8187	0.834	0.8039	0.9797	1.0627	0.1526	0.1399	0.1926	0.2149	0.1864	0.1666	0.4751	0.4537	0.4908	0.1339	0.1899	0.1362	14106661	14115217	-	--	--	hypothetical protein CISIN_1g012603mg [Citrus sinensis]	HDR1_ORYSI RecName: Full=Protein HEADING DATE REPRESSOR 1 {ECO:0000250|UniProtKB:Q6K678};	A0A067EWS7_CITSI SubName: Full=Uncharacterized protein {ECO:0000313|EMBL:KDO55396.1};	--	GO:0005634,nucleus; GO:0009909,regulation of flower development; GO:0000003,reproduction; GO:0003006,developmental process involved in reproduction; GO:0007275,multicellular organism development; GO:0008150,biological_process; GO:0009791,post-embryonic development; GO:0009908,flower development; GO:0022414,reproductive process; GO:0032501,multicellular organismal process; GO:0032502,developmental…	--	--	--	--
Cs_ont_1g010310	0.1541	0.206	0.6132	0.546	0.3564	0.7713	1.4214	1.4965	1.4711	5.0055	4.9374	2.829	2.5407	2.8308	2.1982	1.4614	1.2821	1.4476	14152014	14154097	-	--	--	extensin-like [Citrus sinensis]	--	A0A067EVX4_CITSI SubName: Full=Uncharacterized protein {ECO:0000313|EMBL:KDO55362.1};	--	--	--	--	--	--
Cs_ont_1g010370	0.144	0.098	0.1395	0.2551	0.3997	0.3794	0	0	0	0.0099	0.0266	0.0317	0	0	0	0	0	0	14191102	14194470	+	K13420 LRR receptor-like serine/threonine-protein kinase FLS2 [EC:2.7.11.1] | (RefSeq) receptor kinase-like protein Xa21 isoform X1 (A)	ko04016: MAPK signaling pathway - plant; ko04626: Plant-pathogen interaction	protein kinase domain-containing protein [Citrus sinensis]	Y2241_ARATH RecName: Full=Putative leucine-rich repeat receptor-like serine/threonine-protein kinase At2g24130; EC=2.7.11.1; Flags: Precursor;	A0A2H5PAY5_CITUN RecName: Full=Protein kinase domain-containing protein {ECO:0000259|PROSITE:PS50011};	--	GO:0016021,integral component of membrane; GO:0005886,plasma membrane; GO:0005524,ATP binding; GO:0106310,protein serine kinase activity; GO:0004674,protein serine/threonine kinase activity; GO:0006468,protein phosphorylation; GO:0000166,nucleotide binding; GO:0003674,molecular_function; GO:0005488,binding; GO:0017076,purine nucleotide binding; GO:0030554,adenyl nucleotide binding; GO:0032553,rib…	PF00069.28:Protein kinase domain	--	--	--
Cs_ont_1g010380	38.4926	27.1154	33.0673	9.1537	14.3097	11.2118	80.8357	75.1565	75.2097	90.4729	100.78	83.7488	109.896	123.711	113.778	82.2005	83.0299	91.236	14208258	14210751	-	K03283 heat shock 70kDa protein 1/2/6/8 | (RefSeq) LOW QUALITY PROTEIN: heat shock 70 kDa protein (A)	ko03040: Spliceosome; ko04141: Protein processing in endoplasmic reticulum; ko04144: Endocytosis	heat shock cognate 71 kda protein [Citrus sinensis]	HSP70_SOYBN RecName: Full=Heat shock 70 kDa protein;	V4SUS3_CITCL SubName: Full=Uncharacterized protein {ECO:0000313|EMBL:ESR40906.1};	Molecular chaperones HSP70/HSC70, HSP70 superfamily	GO:0005737,cytoplasm; GO:0005524,ATP binding; GO:0016887,ATPase activity; GO:0140662,NA; GO:0031072,heat shock protein binding; GO:0051787,misfolded protein binding; GO:0044183,protein folding chaperone; GO:0051082,unfolded protein binding; GO:0034620,cellular response to unfolded protein; GO:0051085,chaperone cofactor-dependent protein refolding; GO:0042026,protein refolding; GO:0000166,nucleoti…	PF00012.23:Hsp70 protein	--	--	--
Cs_ont_1g010450	5.1487	5.5175	5.3126	4.5893	3.4418	4.3944	7.2385	7.1441	6.1432	6.3852	6.4093	6.525	2.3812	2.5228	1.9246	3.6628	3.2372	2.5319	14301521	14304143	-	K10903 HUS1 checkpoint protein | (RefSeq) uncharacterized protein LOC102614578 (A)	--	hypothetical protein CUMW_242710 [Citrus unshiu]	--	A0A2H5QM00_CITUN RecName: Full=Checkpoint protein {ECO:0000256|PIRNR:PIRNR011312};	Checkpoint 9-1-1 complex, HUS1 component	GO:0030896,checkpoint clamp complex; GO:0005730,nucleolus; GO:0000077,DNA damage checkpoint; GO:0000075,cell cycle checkpoint; GO:0006950,response to stress; GO:0006974,cellular response to DNA damage stimulus; GO:0007049,cell cycle; GO:0008150,biological_process; GO:0009987,cellular process; GO:0031570,DNA integrity checkpoint; GO:0033554,cellular response to stress; GO:0045786,negative regulati…	PF04005.15:Hus1-like protein	--	--	--
Cs_ont_1g010470	5.162	7.96	6.4311	17.5088	10.2359	15.1557	21.8791	22.5113	20.0121	15.6677	22.0869	20.4736	3.9377	4.2031	2.6736	15.3187	12.2083	14.8102	14341535	14381373	+	--	--	uncharacterized protein LOC112497982 [Citrus sinensis]	--	A0A834GRB6_RHOSS RecName: Full=DUF1771 domain-containing protein {ECO:0000259|SMART:SM01162};	--	--	--	--	--	--
Cs_ont_1g010630	12.0938	9.7878	9.8925	9.6165	8.4055	9.9597	12.7317	12.2528	12.1817	7.9555	7.921	8.4597	4.029	4.1226	3.4272	5.4874	4.6088	3.966	14593203	14606741	-	K20599 NB-LRR protein SUMM2 | (RefSeq) disease resistance protein SUMM2 (A)	ko04016: MAPK signaling pathway - plant	putative disease resistance protein [Citrus sinensis]	SUMM2_ARATH RecName: Full=Disease resistance protein SUMM2 {ECO:0000305}; AltName: Full=Disease resistance protein At1g12280 {ECO:0000305}; AltName: Full=Protein SUPPRESSOR OF MKK1 MKK2 2 {ECO:0000303|PubMed:22423965};	V4SNW4_CITCL RecName: Full=NB-ARC domain-containing protein {ECO:0000259|Pfam:PF00931};	Checkpoint 9-1-1 complex, HUS1 component	GO:0043531,ADP binding; GO:0005524,ATP binding; GO:0006952,defense response; GO:0000166,nucleotide binding; GO:0003674,molecular_function; GO:0005488,binding; GO:0017076,purine nucleotide binding; GO:0030554,adenyl nucleotide binding; GO:0032553,ribonucleotide binding; GO:0032555,purine ribonucleotide binding; GO:0032559,adenyl ribonucleotide binding; GO:0036094,small molecule binding; GO:0043167…	--	--	--	--
Cs_ont_1g010640	1.5978	1.84	1.7025	1.4155	1.284	1.5289	2.374	2.8004	2.0285	1.7346	1.8657	1.9919	0.5613	0.3469	0.8046	0.7179	1.5469	1.3333	14595654	14602714	+	--	--	hypothetical protein KPL71_020936 [Citrus sinensis]	SDE5_ARATH RecName: Full=Putative nuclear RNA export factor SDE5 {ECO:0000305}; AltName: Full=Protein SILENCING DEFECTIVE 5 {ECO:0000303|PubMed:17397509};	V4UMF0_CITCL SubName: Full=Uncharacterized protein {ECO:0000313|EMBL:ESR40594.1}; Flags: Fragment;	--	GO:0005829,cytosol; GO:0006952,defense response; GO:0010267,production of ta-siRNAs involved in RNA interference; GO:0006950,response to stress; GO:0008150,biological_process; GO:0050896,response to stimulus; GO:0006139,nucleobase-containing compound metabolic process; GO:0006396,RNA processing; GO:0006725,cellular aromatic compound metabolic process; GO:0006807,nitrogen compound metabolic proces…	--	--	--	--
Cs_ont_1g010730	0.3322	0.3953	0.4538	0.4337	0.631	0.6357	1.1419	1.1644	0.9753	1.2081	0.9859	1.1942	1.0846	0.8916	0.6515	0.9453	0.827	0.7854	14740654	14743764	-	K17604 zinc finger SWIM domain-containing protein 3 | (RefSeq) protein FAR1-RELATED SEQUENCE 6-like isoform X1 (A)	--	protein FAR1-RELATED SEQUENCE 6 [Citrus sinensis]	FRS6_ARATH RecName: Full=Protein FAR1-RELATED SEQUENCE 6;	A0A1S8ABT0_CITLI RecName: Full=Protein FAR1-RELATED SEQUENCE {ECO:0000256|RuleBase:RU367018};	--	GO:0005634,nucleus; GO:0008270,zinc ion binding; GO:0006355,regulation of transcription, DNA-templated; GO:0003674,molecular_function; GO:0005488,binding; GO:0043167,ion binding; GO:0043169,cation binding; GO:0046872,metal ion binding; GO:0046914,transition metal ion binding; GO:0006139,nucleobase-containing compound metabolic process; GO:0006351,transcription, DNA-templated; GO:0006725,cellular …	PF03101.18:FAR1 DNA-binding domain	FAR1	TF	FAR1
Cs_ont_1g010810	19.1173	11.6178	15.8527	2.5767	3.8041	3.2009	18.5758	19.9765	17.0166	20.4785	27.5788	20.6306	20.0455	25.9977	21.8443	25.4813	27.6904	30.2599	14860121	14862691	+	K03283 heat shock 70kDa protein 1/2/6/8 | (RefSeq) heat shock 70 kDa protein 5-like (A)	ko03040: Spliceosome; ko04141: Protein processing in endoplasmic reticulum; ko04144: Endocytosis	heat shock 70 kDa protein 5-like [Citrus sinensis]	HSP70_SOYBN RecName: Full=Heat shock 70 kDa protein;	A0A067EJK1_CITSI SubName: Full=Uncharacterized protein {ECO:0000313|EMBL:KDO55354.1};	Molecular chaperones HSP70/HSC70, HSP70 superfamily	GO:0005737,cytoplasm; GO:0005524,ATP binding; GO:0016887,ATPase activity; GO:0140662,NA; GO:0031072,heat shock protein binding; GO:0051787,misfolded protein binding; GO:0044183,protein folding chaperone; GO:0051082,unfolded protein binding; GO:0034620,cellular response to unfolded protein; GO:0051085,chaperone cofactor-dependent protein refolding; GO:0042026,protein refolding; GO:0000166,nucleoti…	PF00012.23:Hsp70 protein	--	--	--
Cs_ont_1g010820	2.1788	2.6485	3.0914	3.8605	3.0242	2.4111	0.5628	0.7054	0.5475	1.1236	1.0742	1.2802	0.057	0.1089	0.0731	0.7233	0.3817	0.1279	14864662	14865161	+	--	--	uncharacterized protein LOC102625325 [Citrus sinensis]	--	A0A2H5PSW5_CITUN SubName: Full=Uncharacterized protein {ECO:0000313|EMBL:GAY55441.1};	--	GO:0016021,integral component of membrane; GO:0005575,cellular_component; GO:0016020,membrane; GO:0031224,intrinsic component of membrane; GO:0110165,cellular anatomical entity	--	--	--	--
Cs_ont_1g010830	12.1807	13.4738	12.084	16.4266	14.0425	16.3146	6.63	6.0094	6.0703	7.6074	7.5379	7.4926	2.6835	2.6136	2.249	2.3108	2.2228	2.6823	14869291	14870255	+	--	--	uncharacterized protein LOC102624851 [Citrus sinensis]	--	A0A2H5MZ39_CITUN SubName: Full=Uncharacterized protein {ECO:0000313|EMBL:GAY33062.1};	--	GO:0016021,integral component of membrane; GO:0005575,cellular_component; GO:0016020,membrane; GO:0031224,intrinsic component of membrane; GO:0110165,cellular anatomical entity	--	--	--	--
Cs_ont_1g010850	80.5442	75.8528	77.4951	73.944	68.4837	80.0316	60.2049	59.6007	59.4934	52.3968	53.7939	53.7732	28.5277	30.4506	25.5681	26.277	28.9566	27.7435	14892560	14901507	+	K17499 protein phosphatase 1G [EC:3.1.3.16] | (RefSeq) probable protein phosphatase 2C 60 isoform X3 (A)	--	putative protein phosphatase 2C 60 [Citrus sinensis]	P2C60_ARATH RecName: Full=Probable protein phosphatase 2C 60; Short=AtPP2C60; EC=3.1.3.16;	A0A2H5PSU1_CITUN RecName: Full=Protein-serine/threonine phosphatase {ECO:0000256|ARBA:ARBA00013081}; EC=3.1.3.16 {ECO:0000256|ARBA:ARBA00013081};	Serine/threonine protein phosphatase	GO:0005886,plasma membrane; GO:0046872,metal ion binding; GO:0017018,myosin phosphatase activity; GO:0006470,protein dephosphorylation; GO:0003674,molecular_function; GO:0005488,binding; GO:0043167,ion binding; GO:0043169,cation binding; GO:0003824,catalytic activity; GO:0004721,phosphoprotein phosphatase activity; GO:0004722,protein serine/threonine phosphatase activity; GO:0016787,hydrolase act…	PF00481.24:Protein phosphatase 2C	--	--	--
Cs_ont_1g010860	36.5136	34.6011	33.4966	34.0235	31.2522	33.4284	10.9842	9.8442	10.4345	10.8952	11.433	11.4281	1.3757	1.1838	0.9783	1.851	1.8233	1.9099	14906175	14908943	+	K09517 DnaJ homolog subfamily B member 11 | (RefSeq) dnaJ protein ERDJ3B (A)	ko04141: Protein processing in endoplasmic reticulum	chaperone protein dnaJ 8, chloroplastic [Citrus sinensis]	DNAJ8_ARATH RecName: Full=Chaperone protein dnaJ 8, chloroplastic; Short=AtDjC8; Short=AtJ8; Flags: Precursor;	A0A067EN85_CITSI RecName: Full=J domain-containing protein {ECO:0000259|PROSITE:PS50076};	Molecular chaperone (DnaJ superfamily)	GO:0009507,chloroplast; GO:0009570,chloroplast stroma; GO:0005634,nucleus; GO:0009416,response to light stimulus; GO:0008150,biological_process; GO:0009314,response to radiation; GO:0009628,response to abiotic stimulus; GO:0050896,response to stimulus; GO:0005575,cellular_component; GO:0005622,intracellular anatomical structure; GO:0005737,cytoplasm; GO:0009536,plastid; GO:0043226,organelle; GO:0…	PF00226.34:DnaJ domain	--	--	--
Cs_ont_1g010890	0.8823	0.8125	0.8883	1.1212	1.2989	0.8031	1.2728	1.0264	0.9809	0.8916	1.071	1.1488	2.3235	2.2925	2.2439	2.8531	2.2951	2.2374	14926291	14931350	+	--	--	pentatricopeptide repeat-containing protein At1g80880, mitochondrial [Citrus sinensis]	PP137_ARATH RecName: Full=Pentatricopeptide repeat-containing protein At1g80880, mitochondrial; Flags: Precursor;	V4UN86_CITCL SubName: Full=Uncharacterized protein {ECO:0000313|EMBL:ESR40889.1};	FOG: PPR repeat	GO:0005739,mitochondrion; GO:0005575,cellular_component; GO:0005622,intracellular anatomical structure; GO:0005737,cytoplasm; GO:0043226,organelle; GO:0043227,membrane-bounded organelle; GO:0043229,intracellular organelle; GO:0043231,intracellular membrane-bounded organelle; GO:0110165,cellular anatomical entity	PF13041.9:PPR repeat family	--	--	--
Cs_ont_1g010900	29.7516	23.7641	26.6804	20.1694	23.3216	19.5638	13.127	14.399	15.3633	9.6354	11.0676	9.0891	8.9388	9.4099	9.1626	12.8015	16.0329	13.5085	14934087	14936735	-	K20623 typhasterol/6-deoxotyphasterol 2alpha-hydroxylase | (RefSeq) flavonoid 3'-monooxygenase-like (A)	ko00905: Brassinosteroid biosynthesis; ko01100: Metabolic pathways; ko01110: Biosynthesis of secondary metabolites	cytochrome P450 71A1 [Citrus clementina]	C92C6_MAIZE RecName: Full=Trimethyltridecatetraene synthase {ECO:0000303|PubMed:27662898}; EC=1.14.14.58 {ECO:0000269|PubMed:27662898}; AltName: Full=Cytochrome P-450 20 {ECO:0000312|EMBL:ONM27923.1}; AltName: Full=Cytochrome P450 92C6 {ECO:0000303|PubMed:27662898};	V4S0M4_CITCL SubName: Full=Uncharacterized protein {ECO:0000313|EMBL:ESR40888.1};	Cytochrome P450 CYP2 subfamily	GO:0016021,integral component of membrane; GO:0097007,4,8,12-trimethyltrideca-1,3,7,11-tetraene synthase activity; GO:0020037,heme binding; GO:0005506,iron ion binding; GO:0010333,terpene synthase activity; GO:0080027,response to herbivore; GO:0016114,terpenoid biosynthetic process; GO:0003674,molecular_function; GO:0003824,catalytic activity; GO:0004497,monooxygenase activity; GO:0016491,oxidore…	PF00067.25:Cytochrome P450	--	--	--
Cs_ont_1g010910	33.6207	29.3464	35.7464	36.8432	36.3591	34.5806	37.3697	45.1523	38.6775	42.1953	36.3218	35.1067	17.7068	18.1255	22.3011	30.93	26.0788	23.1923	14938974	14939574	+	--	--	hypothetical protein CUMW_090270 [Citrus unshiu]	--	A0A2H5NZK3_CITUN RecName: Full=TPT domain-containing protein {ECO:0000259|Pfam:PF03151};	--	GO:0016021,integral component of membrane; GO:0005575,cellular_component; GO:0016020,membrane; GO:0031224,intrinsic component of membrane; GO:0110165,cellular anatomical entity	--	--	--	--
Cs_ont_1g010960	3.0204	3.1727	3.5278	2.4723	2.5975	3.3996	5.3428	5.4666	5.123	8.2959	7.2232	6.8362	20.3283	18.9954	21.128	10.2533	10.3528	10.5844	15042336	15044563	+	K20623 typhasterol/6-deoxotyphasterol 2alpha-hydroxylase | (RefSeq) flavonoid 3'-monooxygenase-like (A)	ko00905: Brassinosteroid biosynthesis; ko01100: Metabolic pathways; ko01110: Biosynthesis of secondary metabolites	Flavonoid 3-monooxygenase [Citrus sinensis]	C92C6_MAIZE RecName: Full=Trimethyltridecatetraene synthase {ECO:0000303|PubMed:27662898}; EC=1.14.14.58 {ECO:0000269|PubMed:27662898}; AltName: Full=Cytochrome P-450 20 {ECO:0000312|EMBL:ONM27923.1}; AltName: Full=Cytochrome P450 92C6 {ECO:0000303|PubMed:27662898};	V4SJR8_CITCL SubName: Full=Uncharacterized protein {ECO:0000313|EMBL:ESR40882.1};	Cytochrome P450 CYP2 subfamily	GO:0016021,integral component of membrane; GO:0097007,4,8,12-trimethyltrideca-1,3,7,11-tetraene synthase activity; GO:0020037,heme binding; GO:0005506,iron ion binding; GO:0010333,terpene synthase activity; GO:0080027,response to herbivore; GO:0016114,terpenoid biosynthetic process; GO:0003674,molecular_function; GO:0003824,catalytic activity; GO:0004497,monooxygenase activity; GO:0016491,oxidore…	PF00067.25:Cytochrome P450	--	--	--
Cs_ont_1g010980	11.6626	10.8695	12.1258	8.3435	7.8013	10.4329	15.6579	16.4637	15.3438	20.8366	19.0502	17.6463	36.3546	33.1752	39.2818	22.5731	23.7947	22.0327	15073966	15076159	+	K20623 typhasterol/6-deoxotyphasterol 2alpha-hydroxylase | (RefSeq) flavonoid 3'-monooxygenase-like (A)	ko00905: Brassinosteroid biosynthesis; ko01100: Metabolic pathways; ko01110: Biosynthesis of secondary metabolites	cytochrome P450 71A1-like [Citrus sinensis]	C92C6_MAIZE RecName: Full=Trimethyltridecatetraene synthase {ECO:0000303|PubMed:27662898}; EC=1.14.14.58 {ECO:0000269|PubMed:27662898}; AltName: Full=Cytochrome P-450 20 {ECO:0000312|EMBL:ONM27923.1}; AltName: Full=Cytochrome P450 92C6 {ECO:0000303|PubMed:27662898};	V4SJR8_CITCL SubName: Full=Uncharacterized protein {ECO:0000313|EMBL:ESR40882.1};	Cytochrome P450 CYP2 subfamily	GO:0016021,integral component of membrane; GO:0097007,4,8,12-trimethyltrideca-1,3,7,11-tetraene synthase activity; GO:0020037,heme binding; GO:0005506,iron ion binding; GO:0010333,terpene synthase activity; GO:0080027,response to herbivore; GO:0016114,terpenoid biosynthetic process; GO:0003674,molecular_function; GO:0003824,catalytic activity; GO:0004497,monooxygenase activity; GO:0016491,oxidore…	PF00067.25:Cytochrome P450	--	--	--
Cs_ont_1g010990	2.7018	1.9868	2.1096	1.8397	0.9918	2.0651	3.0034	2.7265	2.8951	2.1648	2.2809	1.9065	0.0789	0.0921	0.1237	0.0635	0.1467	0.0983	15094392	15096967	-	K13430 serine/threonine-protein kinase PBS1 [EC:2.7.11.1] | (RefSeq) probable serine/threonine-protein kinase PBL7 (A)	ko04626: Plant-pathogen interaction	putative receptor-like protein kinase At1g80870 [Citrus sinensis]	Y1887_ARATH RecName: Full=Putative receptor-like protein kinase At1g80870; EC=2.7.11.1;	A0A067DYE6_CITSI RecName: Full=Protein kinase domain-containing protein {ECO:0000259|PROSITE:PS50011};	Serine/threonine protein kinase	GO:0016021,integral component of membrane; GO:0005886,plasma membrane; GO:0005524,ATP binding; GO:0106310,protein serine kinase activity; GO:0004674,protein serine/threonine kinase activity; GO:0006468,protein phosphorylation; GO:0000166,nucleotide binding; GO:0003674,molecular_function; GO:0005488,binding; GO:0017076,purine nucleotide binding; GO:0030554,adenyl nucleotide binding; GO:0032553,rib…	PF00069.28:Protein kinase domain	--	--	--
Cs_ont_1g011010	0.3593	0.2995	0.413	0.2729	0.1425	0.2638	0.2131	0.4452	0.387	0.3574	0.5101	0.3393	1.3	1.2031	1.4088	0.7304	0.9274	1.0513	15109079	15114034	+	K05391 cyclic nucleotide gated channel, plant | (RefSeq) probable cyclic nucleotide-gated ion channel 5 isoform X1 (A)	ko04626: Plant-pathogen interaction	probable cyclic nucleotide-gated ion channel 5 isoform X1 [Citrus sinensis]	CNGC7_ARATH RecName: Full=Putative cyclic nucleotide-gated ion channel 7; AltName: Full=Cyclic nucleotide- and calmodulin-regulated ion channel 7;	V4UN77_CITCL RecName: Full=Cyclic nucleotide-binding domain-containing protein {ECO:0000259|PROSITE:PS50042};	K+-channel ERG and related proteins, contain PAS/PAC sensor domain	GO:0016021,integral component of membrane; GO:0005886,plasma membrane; GO:0090406,pollen tube; GO:0005516,calmodulin binding; GO:0030552,cAMP binding; GO:0030553,cGMP binding; GO:0005249,voltage-gated potassium channel activity; GO:0009860,pollen tube growth; GO:0003674,molecular_function; GO:0005488,binding; GO:0005515,protein binding; GO:0000166,nucleotide binding; GO:0017076,purine nucleotide …	PF00520.34:Ion transport protein	--	--	--
Cs_ont_1g011030	20.161	19.6198	20.69	19.9458	17.3188	18.8527	19.0551	20.6788	19.687	16.434	15.5085	14.6585	3.5473	3.257	2.9842	3.72	3.1681	3.5697	15128727	15136360	-	--	--	protein LOW PSII ACCUMULATION 3 [Citrus sinensis]	LPA3_ARATH RecName: Full=Protein LPA3 {ECO:0000305}; AltName: Full=Protein LOW PSII ACCUMULATION 3, chloroplastic {ECO:0000303|PubMed:20605914}; Flags: Precursor;	A0A067DMD3_CITSI RecName: Full=DUF1995 domain-containing protein {ECO:0000259|Pfam:PF09353};	--	GO:0009507,chloroplast; GO:0009570,chloroplast stroma; GO:0005739,mitochondrion; GO:0005575,cellular_component; GO:0005622,intracellular anatomical structure; GO:0005737,cytoplasm; GO:0009536,plastid; GO:0043226,organelle; GO:0043227,membrane-bounded organelle; GO:0043229,intracellular organelle; GO:0043231,intracellular membrane-bounded organelle; GO:0110165,cellular anatomical entity; GO:000953…	PF09353.13:Domain of unknown function (DUF1995)	--	--	--
Cs_ont_1g011070	10.2431	10.3219	10.3634	11.236	10.2311	12.101	19.665	20.8072	19.0647	12.2419	13.3861	13.0358	5.2374	5.3767	5.0866	5.0845	4.7051	4.6001	15163210	15178668	+	K05674 ATP-binding cassette, subfamily C (CFTR/MRP), member 10 | (RefSeq) ABC transporter C family member 13 isoform X2 (A)	ko02010: ABC transporters	ABC transporter C family member 13 isoform X2 [Citrus sinensis]	AB13C_ARATH RecName: Full=ABC transporter C family member 13; Short=ABC transporter ABCC.13; Short=AtABCC13; EC=7.6.2.2; AltName: Full=ATP-energized glutathione S-conjugate pump 11; AltName: Full=Glutathione S-conjugate-transporting ATPase 11; AltName: Full=Multidrug resistance-associated protein 11;	A0A2H5PSZ8_CITUN SubName: Full=Uncharacterized protein {ECO:0000313|EMBL:GAY55473.1}; Flags: Fragment;	Multidrug resistance-associated protein/mitoxantrone resistance protein, ABC superfamily	GO:0016021,integral component of membrane; GO:0016020,membrane; GO:0008559,ABC-type xenobiotic transporter activity; GO:0005524,ATP binding; GO:0042626,ATPase-coupled transmembrane transporter activity; GO:0055085,transmembrane transport; GO:0003674,molecular_function; GO:0003824,catalytic activity; GO:0005215,transporter activity; GO:0015399,primary active transmembrane transporter activity; GO:…	PF00664.26:ABC transporter transmembrane region	--	--	--
Cs_ont_1g011110	5.5367	5.3432	5.3714	7.0763	5.6694	6.9082	14.484	14.0338	14.2316	10.1504	9.3734	10.2856	6.0889	5.8734	6.2943	7.9699	8.0243	8.3378	15200934	15204134	-	--	--	photosynthetic NDH subunit of subcomplex B 1 [Citrus sinensis]	PNSB1_ARATH RecName: Full=Photosynthetic NDH subunit of subcomplex B 1, chloroplastic {ECO:0000303|PubMed:21785130}; Short=Protein PnsB1 {ECO:0000303|PubMed:21785130}; AltName: Full=NAD(P)H DEHYDROGENASE SUBUNIT 48 {ECO:0000303|PubMed:18974055}; AltName: Full=NDH-DEPENDENT CYCLIC ELECTRON FLOW 1 {ECO:0000303|PubMed:18785996}; Flags: Precursor;	A0A067DMA9_CITSI SubName: Full=Uncharacterized protein {ECO:0000313|EMBL:KDO44013.1};	--	GO:0009507,chloroplast; GO:0009534,chloroplast thylakoid; GO:0009535,chloroplast thylakoid membrane; GO:0010598,NAD(P)H dehydrogenase complex (plastoquinone); GO:0005634,nucleus; GO:0009773,photosynthetic electron transport in photosystem I; GO:0006091,generation of precursor metabolites and energy; GO:0008150,biological_process; GO:0008152,metabolic process; GO:0009767,photosynthetic electron tr…	--	--	--	--
Cs_ont_1g011130	7.0883	7.7653	7.5703	10.8866	12.6615	8.1519	6.0944	4.4139	5.7375	14.7861	11.2252	10.2097	11.7369	11.0674	13.1363	6.2206	5.5727	5.3225	15215827	15223518	-	K13424 WRKY transcription factor 33 | (RefSeq) WRKY transcription factor WRKY24-like (A)	ko04016: MAPK signaling pathway - plant; ko04626: Plant-pathogen interaction	putative WRKY transcription factor 40 [Citrus sinensis]	WRK40_ARATH RecName: Full=Probable WRKY transcription factor 40 {ECO:0000303|Ref.1}; AltName: Full=WRKY DNA-binding protein 40 {ECO:0000303|Ref.1};	A0A2H5PSZ3_CITUN RecName: Full=WRKY domain-containing protein {ECO:0000259|PROSITE:PS50811};	--	GO:0005634,nucleus; GO:0003700,DNA-binding transcription factor activity; GO:0000976,transcription regulatory region sequence-specific DNA binding; GO:0042742,defense response to bacterium; GO:0050832,defense response to fungus; GO:0045892,negative regulation of transcription, DNA-templated; GO:0031347,regulation of defense response; GO:0002237,response to molecule of bacterial origin; GO:0009751…	PF03106.18:WRKY DNA -binding domain	WRKY	TF	WRKY
Cs_ont_1g011140	47.3934	47.5469	44.5213	42.3059	45.2891	44.4106	14.8098	13.6944	13.9494	16.4878	18.7813	16.7771	12.5434	14.9667	12.6832	9.1238	9.2527	9.6669	15250375	15252612	+	K07198 5'-AMP-activated protein kinase, catalytic alpha subunit [EC:2.7.11.11] | (RefSeq) CBL-interacting protein kinase 2-like (A)	--	CBL-interacting serine/threonine-protein kinase 25-like [Citrus sinensis]	CIPKP_ARATH RecName: Full=CBL-interacting serine/threonine-protein kinase 25; EC=2.7.11.1; AltName: Full=SNF1-related kinase 3.25; AltName: Full=SOS2-like protein kinase PKS25;	V4SPM8_CITCL RecName: Full=Non-specific serine/threonine protein kinase {ECO:0000256|ARBA:ARBA00012513}; EC=2.7.11.1 {ECO:0000256|ARBA:ARBA00012513};	Serine/threonine protein kinase	GO:0005524,ATP binding; GO:0106310,protein serine kinase activity; GO:0004674,protein serine/threonine kinase activity; GO:0030007,cellular potassium ion homeostasis; GO:0050832,defense response to fungus; GO:0006468,protein phosphorylation; GO:0001666,response to hypoxia; GO:0007165,signal transduction; GO:0000166,nucleotide binding; GO:0003674,molecular_function; GO:0005488,binding; GO:0017076,…	PF00069.28:Protein kinase domain	--	--	--
Cs_ont_1g011160	37.1116	34.9177	35.0132	19.8548	22.2135	16.9661	9.6632	8.5402	9.4009	12.0292	11.628	11.7581	36.2927	37.5961	34.257	24.2102	24.9394	24.8636	15265723	15273527	+	K21398 natural resistance-associated macrophage protein 2 | (RefSeq) metal transporter Nramp6 isoform X1 (A)	--	metal transporter Nramp6 isoform X1 [Citrus sinensis]	NRAM6_ARATH RecName: Full=Metal transporter Nramp6; Short=AtNramp6;	A0A067DRD8_CITSI SubName: Full=Uncharacterized protein {ECO:0000313|EMBL:KDO41577.1};	Mn2+ and Fe2+ transporters of the NRAMP family	GO:0012505,endomembrane system; GO:0016021,integral component of membrane; GO:0015086,cadmium ion transmembrane transporter activity; GO:0005384,manganese ion transmembrane transporter activity; GO:0070574,cadmium ion transmembrane transport; GO:0055072,iron ion homeostasis; GO:0003674,molecular_function; GO:0005215,transporter activity; GO:0008324,cation transmembrane transporter activity; GO:00…	PF01566.21:Natural resistance-associated macrophage protein	--	--	--
Cs_ont_1g011170	12.2916	9.1388	9.986	6.8086	9.276	5.773	1.4532	1.6559	1.1155	2.4124	2.8241	2.945	14.8249	12.0639	16.2248	9.3725	8.8746	7.7997	15293121	15296384	+	K09753 cinnamoyl-CoA reductase [EC:1.2.1.44] | (RefSeq) cinnamoyl-CoA reductase 1-like (A)	ko00940: Phenylpropanoid biosynthesis; ko01100: Metabolic pathways; ko01110: Biosynthesis of secondary metabolites	cinnamoyl-CoA reductase 1-like [Citrus sinensis]	CCR1_PETHY RecName: Full=Cinnamoyl-CoA reductase 1 {ECO:0000303|PubMed:24985707, ECO:0000303|PubMed:25217505}; Short=PhCCR1 {ECO:0000303|PubMed:24985707, ECO:0000303|PubMed:25217505}; EC=1.2.1.44 {ECO:0000250|UniProtKB:Q9S9N9}; AltName: Full=Coniferylaldehyde synthase {ECO:0000305}; EC=1.2.1.- {ECO:0000269|PubMed:24985707, ECO:0000269|PubMed:25217505};	V4SJP3_CITCL RecName: Full=Epimerase domain-containing protein {ECO:0000259|Pfam:PF01370};	Flavonol reductase/cinnamoyl-CoA reductase	GO:0005737,cytoplasm; GO:0016621,cinnamoyl-CoA reductase activity; GO:0000166,nucleotide binding; GO:0007623,circadian rhythm; GO:0010597,green leaf volatile biosynthetic process; GO:0009809,lignin biosynthetic process; GO:0009699,phenylpropanoid biosynthetic process; GO:0003674,molecular_function; GO:0003824,catalytic activity; GO:0016491,oxidoreductase activity; GO:0016620,oxidoreductase activi…	PF01370.24:NAD dependent epimerase/dehydratase family	--	--	--
Cs_ont_1g011180	10.0678	16.184	13.0272	13.9693	14.0773	10.2988	11.3301	10.8626	11.1049	16.0908	15.9619	15.3533	195.598	201.457	200.252	120.179	106.19	116.656	15328604	15335160	+	K09753 cinnamoyl-CoA reductase [EC:1.2.1.44] | (RefSeq) cinnamoyl-CoA reductase 1-like (A)	ko00940: Phenylpropanoid biosynthesis; ko01100: Metabolic pathways; ko01110: Biosynthesis of secondary metabolites	cinnamoyl-CoA reductase 1-like [Citrus sinensis]	CCR1_PETHY RecName: Full=Cinnamoyl-CoA reductase 1 {ECO:0000303|PubMed:24985707, ECO:0000303|PubMed:25217505}; Short=PhCCR1 {ECO:0000303|PubMed:24985707, ECO:0000303|PubMed:25217505}; EC=1.2.1.44 {ECO:0000250|UniProtKB:Q9S9N9}; AltName: Full=Coniferylaldehyde synthase {ECO:0000305}; EC=1.2.1.- {ECO:0000269|PubMed:24985707, ECO:0000269|PubMed:25217505};	A0A2H5PSY4_CITUN RecName: Full=Epimerase domain-containing protein {ECO:0000259|Pfam:PF01370};	Flavonol reductase/cinnamoyl-CoA reductase	GO:0005737,cytoplasm; GO:0016621,cinnamoyl-CoA reductase activity; GO:0000166,nucleotide binding; GO:0007623,circadian rhythm; GO:0010597,green leaf volatile biosynthetic process; GO:0009809,lignin biosynthetic process; GO:0009699,phenylpropanoid biosynthetic process; GO:0003674,molecular_function; GO:0003824,catalytic activity; GO:0016491,oxidoreductase activity; GO:0016620,oxidoreductase activi…	PF01370.24:NAD dependent epimerase/dehydratase family	--	--	--
Cs_ont_1g011240	21.9036	20.0098	20.678	18.0512	20.5186	22.4678	22.3538	21.487	21.3802	22.1388	22.706	22.751	7.904	7.6326	7.5514	7.1606	7.081	6.9817	15402588	15405410	+	K13459 disease resistance protein RPS2 | (RefSeq) probable disease resistance protein At1g61300 (A)	ko04626: Plant-pathogen interaction	Disease resistance protein [Citrus sinensis]	DRL27_ARATH RecName: Full=Disease resistance protein At4g27190;	V4UN42_CITCL RecName: Full=NB-ARC domain-containing protein {ECO:0000259|Pfam:PF00931};	Apoptotic ATPase	GO:0043531,ADP binding; GO:0005524,ATP binding; GO:0006952,defense response; GO:0000166,nucleotide binding; GO:0003674,molecular_function; GO:0005488,binding; GO:0017076,purine nucleotide binding; GO:0030554,adenyl nucleotide binding; GO:0032553,ribonucleotide binding; GO:0032555,purine ribonucleotide binding; GO:0032559,adenyl ribonucleotide binding; GO:0036094,small molecule binding; GO:0043167…	PF00931.25:NB-ARC domain	--	--	--
Cs_ont_1g011430	22.1832	21.0058	21.8429	17.2784	17.6421	19.5394	23.7936	23.6721	24.7413	25.3456	28.4728	28.4373	12.3848	13.343	11.7622	12.8773	14.4514	13.5201	15620587	15623376	+	K13459 disease resistance protein RPS2 | (RefSeq) disease resistance protein SUMM2-like (A)	ko04626: Plant-pathogen interaction	Disease resistance protein [Citrus sinensis]	DRL27_ARATH RecName: Full=Disease resistance protein At4g27190;	A0A2H5QHQ6_CITUN RecName: Full=NB-ARC domain-containing protein {ECO:0000259|Pfam:PF00931};	Apoptotic ATPase	GO:0043531,ADP binding; GO:0005524,ATP binding; GO:0006952,defense response; GO:0000166,nucleotide binding; GO:0003674,molecular_function; GO:0005488,binding; GO:0017076,purine nucleotide binding; GO:0030554,adenyl nucleotide binding; GO:0032553,ribonucleotide binding; GO:0032555,purine ribonucleotide binding; GO:0032559,adenyl ribonucleotide binding; GO:0036094,small molecule binding; GO:0043167…	PF00931.25:NB-ARC domain	--	--	--
Cs_ont_1g011470	2.0467	2.061	2.0838	0.9125	1.2097	1.503	2.5875	2.84	3.0459	1.8113	2.0507	1.7457	0.9851	0.8813	0.8777	0.7891	0.4684	0.7444	15662060	15664459	+	K13459 disease resistance protein RPS2 | (RefSeq) disease resistance protein At4g27190-like (A)	ko04626: Plant-pathogen interaction	Disease resistance protein [Citrus sinensis]	DRL27_ARATH RecName: Full=Disease resistance protein At4g27190;	A0A2H5QHN6_CITUN RecName: Full=NB-ARC domain-containing protein {ECO:0000259|Pfam:PF00931};	Apoptotic ATPase	GO:0043531,ADP binding; GO:0005524,ATP binding; GO:0006952,defense response; GO:0000166,nucleotide binding; GO:0003674,molecular_function; GO:0005488,binding; GO:0017076,purine nucleotide binding; GO:0030554,adenyl nucleotide binding; GO:0032553,ribonucleotide binding; GO:0032555,purine ribonucleotide binding; GO:0032559,adenyl ribonucleotide binding; GO:0036094,small molecule binding; GO:0043167…	PF00931.25:NB-ARC domain	--	--	--
Cs_ont_1g011530	0.1381	0.1557	0.0782	0.0223	0	0.0596	0.0278	0.1743	0.0947	0.2591	0.2438	0.4151	0.355	0.4521	0.4806	0.3574	0.264	0.3761	15736683	15738972	+	K13459 disease resistance protein RPS2 | (RefSeq) probable disease resistance protein At1g61300 (A)	ko04626: Plant-pathogen interaction	probable disease resistance protein At5g43730 [Citrus sinensis]	DRL32_ARATH RecName: Full=Probable disease resistance protein At5g43730;	A0A067D5Z7_CITSI RecName: Full=NB-ARC domain-containing protein {ECO:0000259|Pfam:PF00931};	Apoptotic ATPase	GO:0043531,ADP binding; GO:0005524,ATP binding; GO:0006952,defense response; GO:0000166,nucleotide binding; GO:0003674,molecular_function; GO:0005488,binding; GO:0017076,purine nucleotide binding; GO:0030554,adenyl nucleotide binding; GO:0032553,ribonucleotide binding; GO:0032555,purine ribonucleotide binding; GO:0032559,adenyl ribonucleotide binding; GO:0036094,small molecule binding; GO:0043167…	PF00931.25:NB-ARC domain	--	--	--
Cs_ont_1g011560	8.2281	7.4154	7.496	8.8328	8.866	9.232	12.396	12.5572	11.7773	7.5257	8.3151	8.0994	5.859	6.3021	5.6715	6.4848	5.7725	6.1861	15767336	15772589	-	--	--	factor of DNA methylation 1 [Citrus clementina]	FDM1_ARATH RecName: Full=Factor of DNA methylation 1 {ECO:0000303|PubMed:22302148}; AltName: Full=Protein IDN2 PARALOG 1 {ECO:0000303|PubMed:22570638}; AltName: Full=Protein IDN2-LIKE 1 {ECO:0000303|PubMed:22592791};	A0A2H5PL46_CITUN SubName: Full=Uncharacterized protein {ECO:0000313|EMBL:GAY53072.1};	--	GO:0009506,plasmodesma; GO:0003677,DNA binding; GO:0003725,double-stranded RNA binding; GO:0043621,protein self-association; GO:0003723,RNA binding; GO:0080188,gene silencing by RNA-directed DNA methylation; GO:0010569,regulation of double-strand break repair via homologous recombination; GO:0003674,molecular_function; GO:0003676,nucleic acid binding; GO:0005488,binding; GO:0097159,organic cyclic…	PF03469.17:XH domain	--	--	--
Cs_ont_1g011580	0.1685	0.2717	0.1841	0.3614	0.2339	0.5047	1.1879	1.2428	1.083	0.9238	0.8198	0.7719	0.4875	0.5321	0.4198	0.265	0.4311	0.3906	15790692	15795668	+	K09874 aquaporin NIP | (RefSeq) aquaporin NIP6-1 (A)	--	aquaporin NIP6-1 [Citrus sinensis]	NIP61_ARATH RecName: Full=Aquaporin NIP6-1; AltName: Full=NOD26-like intrinsic protein 6-1; Short=AtNIP6;1;	A0A4Y5QPJ1_CITSI SubName: Full=Putative aquaporin NIP31 {ECO:0000313|EMBL:QCX35442.1};	Aquaporin (major intrinsic protein family)	GO:0016021,integral component of membrane; GO:0005886,plasma membrane; GO:0046715,active borate transmembrane transporter activity; GO:0015267,channel activity; GO:0015168,glycerol transmembrane transporter activity; GO:0015204,urea transmembrane transporter activity; GO:0046713,borate transport; GO:0080029,cellular response to boron-containing substance levels; GO:0003674,molecular_function; GO:…	PF00230.23:Major intrinsic protein	--	--	--
Cs_ont_1g011620	4.0177	4.0987	3.696	3.6045	3.6355	3.4975	1.2387	0.988	0.7284	1.4949	1.5985	1.5408	0.2596	0.1335	0.0768	0.3256	0.2339	0.336	15827220	15828350	+	--	--	zinc finger protein 1 [Citrus sinensis]	ZFP1_ARATH RecName: Full=Zinc finger protein 1 {ECO:0000305}; Short=AtZFP1 {ECO:0000303|PubMed:8980531};	A0A067DJC5_CITSI RecName: Full=C2H2-type domain-containing protein {ECO:0000259|PROSITE:PS50157};	--	GO:0005634,nucleus; GO:0003700,DNA-binding transcription factor activity; GO:0046872,metal ion binding; GO:0009738,abscisic acid-activated signaling pathway; GO:0009788,negative regulation of abscisic acid-activated signaling pathway; GO:0009640,photomorphogenesis; GO:0003674,molecular_function; GO:0140110,transcription regulator activity; GO:0005488,binding; GO:0043167,ion binding; GO:0043169,ca…	PF13912.9:C2H2-type zinc finger	C2H2	TF	C2H2
Cs_ont_1g011630	3.7658	4.0283	3.3884	5.5357	6.4662	5.1597	3.7984	3.5997	4.2476	4.4594	4.2032	3.7186	9.7258	8.9118	9.9169	11.2718	12.3882	10.4674	15830077	15833259	-	K15414 complement component 1 Q subcomponent-binding protein, mitochondrial | (RefSeq) uncharacterized protein At2g39795, mitochondrial (A)	--	uncharacterized protein At2g39795, mitochondrial [Citrus sinensis]	YB95_ARATH RecName: Full=Uncharacterized protein At2g39795, mitochondrial; Flags: Precursor;	A0A067DVD2_CITSI SubName: Full=Uncharacterized protein {ECO:0000313|EMBL:KDO42987.1};	MAM33, mitochondrial matrix glycoprotein	GO:0005794,Golgi apparatus; GO:0005759,mitochondrial matrix; GO:0005739,mitochondrion; GO:0005575,cellular_component; GO:0005622,intracellular anatomical structure; GO:0005737,cytoplasm; GO:0012505,endomembrane system; GO:0043226,organelle; GO:0043227,membrane-bounded organelle; GO:0043229,intracellular organelle; GO:0043231,intracellular membrane-bounded organelle; GO:0110165,cellular anatomical…	PF02330.19:Mitochondrial glycoprotein	--	--	--
Cs_ont_1g011640	2.739	2.411	2.574	2.7195	2.1304	2.4264	2.7186	2.5228	2.5275	2.6058	2.4447	2.2372	5.3957	4.7103	3.8524	5.8121	5.5844	6.1773	15833698	15836042	-	--	--	stress response protein NST1 [Citrus sinensis]	--	A0A067DWJ3_CITSI SubName: Full=Uncharacterized protein {ECO:0000313|EMBL:KDO42986.1};	--	GO:0016021,integral component of membrane; GO:0005575,cellular_component; GO:0016020,membrane; GO:0031224,intrinsic component of membrane; GO:0110165,cellular anatomical entity	PF00029.22:Connexin	--	--	--
Cs_ont_1g011720	0.4667	0.2107	0.1615	0.0788	0.2468	0.246	1.0826	1.1411	0.7372	0.7106	0.9451	0.7346	0.1571	0.0667	0.0448	0.0949	0.2044	0.2349	15898973	15900266	-	--	--	LRRNT 2 domain-containing protein [Citrus sinensis]	--	V4S0D6_CITCL SubName: Full=Uncharacterized protein {ECO:0000313|EMBL:ESR40808.1}; Flags: Fragment;	--	GO:0016021,integral component of membrane; GO:0005575,cellular_component; GO:0016020,membrane; GO:0031224,intrinsic component of membrane; GO:0110165,cellular anatomical entity	--	--	--	--
Cs_ont_1g011730	5.4985	6.7051	5.7086	6.7023	6.6443	6.7199	6.4218	6.358	6.9816	9.522	11.022	10.7515	2.8173	2.9391	2.484	4.0504	3.5482	3.5123	15906094	15909043	-	K13430 serine/threonine-protein kinase PBS1 [EC:2.7.11.1] | (RefSeq) serine/threonine-protein kinase PBS1 (A)	ko04626: Plant-pathogen interaction	probable receptor-like protein kinase At2g23200 isoform X2 [Citrus sinensis]	Y2232_ARATH RecName: Full=Probable receptor-like protein kinase At2g23200; EC=2.7.11.-; Flags: Precursor;	V4SUH5_CITCL RecName: Full=Protein kinase domain-containing protein {ECO:0000259|PROSITE:PS50011};	Serine/threonine protein kinase	GO:0016021,integral component of membrane; GO:0005886,plasma membrane; GO:0005773,vacuole; GO:0005524,ATP binding; GO:0004672,protein kinase activity; GO:0004674,protein serine/threonine kinase activity; GO:0004714,transmembrane receptor protein tyrosine kinase activity; GO:0046777,protein autophosphorylation; GO:0000166,nucleotide binding; GO:0003674,molecular_function; GO:0005488,binding; GO:00…	PF07714.20:Protein tyrosine and serine/threonine kinase	--	--	--
Cs_ont_1g011740	5.3652	5.4666	5.9588	5.3374	5.8142	6.5235	8.8699	9.4727	9.2846	11.2968	12.844	12.2342	1.8546	1.6241	1.4989	2.4093	2.0024	1.9547	15906170	15943794	-	K13430 serine/threonine-protein kinase PBS1 [EC:2.7.11.1] | (RefSeq) serine/threonine-protein kinase PBS1 (A)	ko04626: Plant-pathogen interaction	putative receptor-like protein kinase [Citrus sinensis]	Y2232_ARATH RecName: Full=Probable receptor-like protein kinase At2g23200; EC=2.7.11.-; Flags: Precursor;	V4UN14_CITCL RecName: Full=Protein kinase domain-containing protein {ECO:0000259|PROSITE:PS50011};	Serine/threonine protein kinase	GO:0016021,integral component of membrane; GO:0005886,plasma membrane; GO:0005773,vacuole; GO:0005524,ATP binding; GO:0004672,protein kinase activity; GO:0004674,protein serine/threonine kinase activity; GO:0004714,transmembrane receptor protein tyrosine kinase activity; GO:0046777,protein autophosphorylation; GO:0000166,nucleotide binding; GO:0003674,molecular_function; GO:0005488,binding; GO:00…	PF07714.20:Protein tyrosine and serine/threonine kinase	--	--	--
Cs_ont_1g011760	4.6736	5.1094	4.9135	4.6548	3.8786	5.0398	6.9712	7.9458	8.4108	10.1986	11.8423	11.4796	1.1512	1.247	1.0999	1.6099	1.7323	1.3	15958878	15961800	-	K13430 serine/threonine-protein kinase PBS1 [EC:2.7.11.1] | (RefSeq) serine/threonine-protein kinase PBS1 (A)	ko04626: Plant-pathogen interaction	putative receptor-like protein kinase [Citrus sinensis]	Y2232_ARATH RecName: Full=Probable receptor-like protein kinase At2g23200; EC=2.7.11.-; Flags: Precursor;	V4UN14_CITCL RecName: Full=Protein kinase domain-containing protein {ECO:0000259|PROSITE:PS50011};	Serine/threonine protein kinase	GO:0016021,integral component of membrane; GO:0005886,plasma membrane; GO:0005773,vacuole; GO:0005524,ATP binding; GO:0004672,protein kinase activity; GO:0004674,protein serine/threonine kinase activity; GO:0004714,transmembrane receptor protein tyrosine kinase activity; GO:0046777,protein autophosphorylation; GO:0000166,nucleotide binding; GO:0003674,molecular_function; GO:0005488,binding; GO:00…	PF07714.20:Protein tyrosine and serine/threonine kinase	--	--	--
Cs_ont_1g011770	3.3001	2.8137	3.0643	3.2943	3.242	3.2516	4.2323	4.4502	3.9768	5.2972	6.1873	5.2745	1.0494	1.1242	1.0884	1.6368	1.5115	1.2283	15958975	15987106	-	K13430 serine/threonine-protein kinase PBS1 [EC:2.7.11.1] | (RefSeq) serine/threonine-protein kinase PBS1 (A)	ko04626: Plant-pathogen interaction	putative receptor-like protein kinase [Citrus sinensis]	Y2232_ARATH RecName: Full=Probable receptor-like protein kinase At2g23200; EC=2.7.11.-; Flags: Precursor;	V4S0D9_CITCL RecName: Full=Protein kinase domain-containing protein {ECO:0000259|PROSITE:PS50011};	Serine/threonine protein kinase	GO:0016021,integral component of membrane; GO:0005886,plasma membrane; GO:0005773,vacuole; GO:0005524,ATP binding; GO:0004672,protein kinase activity; GO:0004674,protein serine/threonine kinase activity; GO:0004714,transmembrane receptor protein tyrosine kinase activity; GO:0046777,protein autophosphorylation; GO:0000166,nucleotide binding; GO:0003674,molecular_function; GO:0005488,binding; GO:00…	PF07714.20:Protein tyrosine and serine/threonine kinase	--	--	--
Cs_ont_1g011940	0.1442	0.1803	0.1604	0.073	0.1001	0.1466	0.1368	0.3287	0.264	0.6481	0.4475	0.715	1.2619	1.1742	1.1515	2.5648	2.7475	2.5859	16283824	16286957	+	K13466 EIX receptor 1/2 | (RefSeq) receptor-like protein EIX2 (A)	ko04626: Plant-pathogen interaction	receptor-like protein Cf-9 [Citrus clementina]	RLP6_ARATH RecName: Full=Receptor-like protein 6 {ECO:0000303|PubMed:18434605}; Short=AtRLP6 {ECO:0000303|PubMed:18434605}; Flags: Precursor;	A0A067DG08_CITSI RecName: Full=LRRNT_2 domain-containing protein {ECO:0000259|Pfam:PF08263};	FOG: Leucine rich repeat	GO:0016021,integral component of membrane; GO:0005886,plasma membrane; GO:0005575,cellular_component; GO:0016020,membrane; GO:0031224,intrinsic component of membrane; GO:0110165,cellular anatomical entity; GO:0071944,cell periphery	PF13855.9:Leucine rich repeat	--	--	--
Cs_ont_1g011950	1.7698	1.506	0.7656	1.8293	0.4094	0.4663	2.939	2.6604	1.7789	5.7803	6.4079	3.4123	6.7173	8.4061	6.8326	6.715	5.6197	5.5863	16290168	16290458	+	K14298 mRNA export factor | (RefSeq) protein RAE1 isoform X1 (A)	ko03013: Nucleocytoplasmic transport	protein RAE1 [Citrus sinensis]	RAE1_ARATH RecName: Full=Protein RAE1 {ECO:0000303|PubMed:21189294}; AltName: Full=RNA export factor 1 {ECO:0000303|PubMed:21189294};	V4SPJ2_CITCL SubName: Full=Uncharacterized protein {ECO:0000313|EMBL:ESR40810.1};	mRNA export protein (contains WD40 repeats)	GO:0080008,Cul4-RING E3 ubiquitin ligase complex; GO:0005635,nuclear envelope; GO:0005643,nuclear pore; GO:0003723,RNA binding; GO:0043130,ubiquitin binding; GO:0051028,mRNA transport; GO:0015031,protein transport; GO:0006405,RNA export from nucleus; GO:0000972,transcription-dependent tethering of RNA polymerase II gene DNA at nuclear periphery; GO:0003674,molecular_function; GO:0003676,nucleic a…	--	--	--	--
Cs_ont_1g011970	0.6931	0.477	0.375	0.467	0.5827	0.4167	1.1024	1.0566	0.9125	1.8526	2.4276	2.4092	1.5179	1.5667	1.6616	2.4307	2.591	2.339	16326077	16329022	+	K13466 EIX receptor 1/2 | (RefSeq) receptor-like protein EIX2 (A)	ko04626: Plant-pathogen interaction	hypothetical protein KPL71_021129 [Citrus sinensis]	RLP6_ARATH RecName: Full=Receptor-like protein 6 {ECO:0000303|PubMed:18434605}; Short=AtRLP6 {ECO:0000303|PubMed:18434605}; Flags: Precursor;	V4SJJ8_CITCL RecName: Full=LRRNT_2 domain-containing protein {ECO:0000259|Pfam:PF08263};	FOG: Leucine rich repeat	GO:0016021,integral component of membrane; GO:0005886,plasma membrane; GO:0005575,cellular_component; GO:0016020,membrane; GO:0031224,intrinsic component of membrane; GO:0110165,cellular anatomical entity; GO:0071944,cell periphery	PF13855.9:Leucine rich repeat	--	--	--
Cs_ont_1g012000	0.3735	0.5156	0.3878	0.2836	0.611	0.5272	1.1371	1.2957	1.6089	2.1325	2.4662	2.3808	5.7927	4.7418	4.4199	2.6192	3.0847	3.2195	16356758	16359897	+	K13466 EIX receptor 1/2 | (RefSeq) receptor-like protein EIX2 (A)	ko04626: Plant-pathogen interaction	LRRNT 2 domain-containing protein [Citrus sinensis]	RLP6_ARATH RecName: Full=Receptor-like protein 6 {ECO:0000303|PubMed:18434605}; Short=AtRLP6 {ECO:0000303|PubMed:18434605}; Flags: Precursor;	V4SJJ8_CITCL RecName: Full=LRRNT_2 domain-containing protein {ECO:0000259|Pfam:PF08263};	FOG: Leucine rich repeat	GO:0016021,integral component of membrane; GO:0005886,plasma membrane; GO:0005575,cellular_component; GO:0016020,membrane; GO:0031224,intrinsic component of membrane; GO:0110165,cellular anatomical entity; GO:0071944,cell periphery	PF13855.9:Leucine rich repeat	--	--	--
Cs_ont_1g012050	2.2206	1.6196	1.6869	2.783	1.9547	1.2844	0.3598	0.4509	0.9799	0.6703	0.8011	0.7757	16.5447	15.5162	15.0003	7.9374	8.6819	10.8775	16403688	16404423	+	K09286 EREBP-like factor | (RefSeq) ethylene-responsive transcription factor 3-like (A)	--	ethylene-responsive transcription factor ERF003-like [Citrus sinensis]	ERF03_ARATH RecName: Full=Ethylene-responsive transcription factor ERF003;	A0A067E3X8_CITSI RecName: Full=AP2/ERF domain-containing protein {ECO:0000259|PROSITE:PS51032};	--	GO:0005634,nucleus; GO:0003677,DNA binding; GO:0003700,DNA-binding transcription factor activity; GO:0009873,ethylene-activated signaling pathway; GO:0003674,molecular_function; GO:0003676,nucleic acid binding; GO:0005488,binding; GO:0097159,organic cyclic compound binding; GO:1901363,heterocyclic compound binding; GO:0140110,transcription regulator activity; GO:0000160,phosphorelay signal transd…	PF00847.23:AP2 domain	AP2/ERF-ERF	TF	AP2/ERF->AP2/ERF-ERF
Cs_ont_1g012070	23.3171	22.6674	25.2034	18.9039	16.0968	18.5779	21.2602	20.1678	19.7216	18.7541	16.7521	16.5581	11.1221	12.6395	10.9005	10.7359	10.0767	10.8143	16417788	16420265	-	K11592 endoribonuclease Dicer [EC:3.1.26.-] | (RefSeq) dicer-like protein 4 isoform X1 (A)	--	hypothetical protein KPL71_021118 [Citrus sinensis]	RTL1_ARATH RecName: Full=Ribonuclease 3-like protein 1; AltName: Full=Ribonuclease III-like protein 1; Short=RNase III-like protein 1; AltName: Full=Ribonuclease three-like protein 1;	A0A2H5QTC6_CITUN RecName: Full=DRBM domain-containing protein {ECO:0000259|PROSITE:PS50137};	--	GO:0005737,cytoplasm; GO:0005634,nucleus; GO:0004525,ribonuclease III activity; GO:0003723,RNA binding; GO:0030422,production of siRNA involved in RNA interference; GO:0003674,molecular_function; GO:0003824,catalytic activity; GO:0004518,nuclease activity; GO:0004519,endonuclease activity; GO:0004521,endoribonuclease activity; GO:0004540,ribonuclease activity; GO:0016787,hydrolase activity; GO:00…	PF14709.10:double strand RNA binding domain from DEAD END PROTEIN 1	--	--	--
Cs_ont_1g012090	2.4754	3.9134	3.0156	4.0564	4.3892	4.7729	2.0117	1.7074	2.1788	1.1806	1.0317	1.7498	0.6404	0.7941	0.6052	0.4479	1.128	0.4915	16430949	16433471	+	--	--	ankyrin repeat-containing protein At5g02620-like [Citrus sinensis]	ITN1_ARATH RecName: Full=Ankyrin repeat-containing protein ITN1; AltName: Full=Protein INCREASED TOLERANCE TO NACL {ECO:0000303|PubMed:18643991};	V4UMY9_CITCL RecName: Full=PGG domain-containing protein {ECO:0000259|Pfam:PF13962};	FOG: Ankyrin repeat	GO:0016021,integral component of membrane; GO:0016020,membrane; GO:0005634,nucleus; GO:0005886,plasma membrane; GO:0009651,response to salt stress; GO:0006950,response to stress; GO:0006970,response to osmotic stress; GO:0008150,biological_process; GO:0009628,response to abiotic stimulus; GO:0050896,response to stimulus; GO:0005575,cellular_component; GO:0031224,intrinsic component of membrane; G…	PF12796.10:Ankyrin repeats (3 copies)	--	--	--
Cs_ont_1g012110	3.2566	4.2877	3.5128	5.6204	6.4381	6.3966	5.525	4.7144	5.0586	3.5624	3.1408	2.8734	2.037	1.8185	1.9167	1.3439	1.9079	1.4281	16475698	16478256	+	--	--	ANK REP REGION domain-containing protein [Citrus sinensis]	ITN1_ARATH RecName: Full=Ankyrin repeat-containing protein ITN1; AltName: Full=Protein INCREASED TOLERANCE TO NACL {ECO:0000303|PubMed:18643991};	A0A067DRY3_CITSI RecName: Full=PGG domain-containing protein {ECO:0000259|Pfam:PF13962};	FOG: Ankyrin repeat	GO:0016021,integral component of membrane; GO:0016020,membrane; GO:0005634,nucleus; GO:0005886,plasma membrane; GO:0009651,response to salt stress; GO:0006950,response to stress; GO:0006970,response to osmotic stress; GO:0008150,biological_process; GO:0009628,response to abiotic stimulus; GO:0050896,response to stimulus; GO:0005575,cellular_component; GO:0031224,intrinsic component of membrane; G…	PF12796.10:Ankyrin repeats (3 copies)	--	--	--
Cs_ont_1g012160	6.7611	7.2653	8.112	7.714	7.1436	7.6348	7.3732	7.8213	7.2374	6.5866	6.9164	6.9247	33.1347	30.3146	31.3162	31.5256	31.2719	32.9903	16523583	16527752	-	K13430 serine/threonine-protein kinase PBS1 [EC:2.7.11.1] | (RefSeq) serine/threonine-protein kinase PBS1 (A)	ko04626: Plant-pathogen interaction	probable receptor-like protein kinase At1g80640 isoform X1 [Citrus sinensis]	Y1864_ARATH RecName: Full=Probable receptor-like protein kinase At1g80640; EC=2.7.11.1; Flags: Precursor;	A0A2H5NQ38_CITUN RecName: Full=Protein kinase domain-containing protein {ECO:0000259|PROSITE:PS50011};	Serine/threonine protein kinase	GO:0016021,integral component of membrane; GO:0005886,plasma membrane; GO:0005524,ATP binding; GO:0106310,protein serine kinase activity; GO:0004674,protein serine/threonine kinase activity; GO:0006468,protein phosphorylation; GO:0000166,nucleotide binding; GO:0003674,molecular_function; GO:0005488,binding; GO:0017076,purine nucleotide binding; GO:0030554,adenyl nucleotide binding; GO:0032553,rib…	PF00069.28:Protein kinase domain	--	--	--
Cs_ont_1g012200	5.8983	5.99	6.7283	5.9795	5.9901	7.0349	9.3566	9.0753	8.7124	10.0414	10.8222	10.6276	7.9033	7.8949	7.6847	13.7674	14.2636	14.758	16580260	16584048	+	K10268 F-box and leucine-rich repeat protein 2/20 | (RefSeq) F-box/LRR-repeat protein 2 (A)	--	F-box/LRR-repeat protein 2 [Citrus sinensis]	FBL3_ARATH RecName: Full=F-box/LRR-repeat protein 3;	A0A067E3W7_CITSI SubName: Full=Uncharacterized protein {ECO:0000313|EMBL:KDO45586.1};	Leucine rich repeat proteins, some proteins contain F-box	GO:0005634,nucleus; GO:0019005,SCF ubiquitin ligase complex; GO:0016567,protein ubiquitination; GO:0031146,SCF-dependent proteasomal ubiquitin-dependent protein catabolic process; GO:0006511,ubiquitin-dependent protein catabolic process; GO:0006464,cellular protein modification process; GO:0006807,nitrogen compound metabolic process; GO:0008150,biological_process; GO:0008152,metabolic process; GO…	PF12799.10:Leucine Rich repeats (2 copies)	--	--	--
Cs_ont_1g012230	18.59	20.7631	20.5114	19.3112	19.7829	19.0166	13.9623	14.7183	15.2225	11.6167	9.0979	11.0035	11.7357	10.9618	10.8662	4.7195	4.3583	5.2978	16600448	16604391	+	--	--	uncharacterized protein LOC102625653 [Citrus sinensis]	--	A0A2H5NQF1_CITUN SubName: Full=Uncharacterized protein {ECO:0000313|EMBL:GAY42287.1};	--	--	PF02090.18:Salmonella surface presentation of antigen gene type M protein	--	--	--
Cs_ont_1g012260	1.3576	1.4852	1.4867	1.3839	1.4713	2.0874	3.1396	3.1352	2.8598	2.6181	2.9139	2.4791	0.0146	0.007	0	0.0132	0.0367	0.0491	16644029	16647961	-	K13466 EIX receptor 1/2 | (RefSeq) receptor-like protein EIX2 (A)	ko04626: Plant-pathogen interaction	receptor-like protein 15 isoform X1 [Citrus sinensis]	RLP14_ARATH RecName: Full=Receptor-like protein 14 {ECO:0000303|PubMed:18434605}; Short=AtRLP14 {ECO:0000303|PubMed:18434605}; Flags: Precursor;	A0A2H5NQA7_CITUN RecName: Full=LRRNT_2 domain-containing protein {ECO:0000259|Pfam:PF08263};	FOG: Leucine rich repeat	GO:0016021,integral component of membrane; GO:0005886,plasma membrane; GO:0005575,cellular_component; GO:0016020,membrane; GO:0031224,intrinsic component of membrane; GO:0110165,cellular anatomical entity; GO:0071944,cell periphery	PF13855.9:Leucine rich repeat	--	--	--
Cs_ont_1g012300	40.1018	38.3516	39.4535	39.0761	37.8793	38.3517	41.007	41.6134	41.3238	31.1011	30.289	28.4126	69.0128	67.4614	69.094	66.3639	64.7338	65.3747	16671180	16676622	-	K00052 3-isopropylmalate dehydrogenase [EC:1.1.1.85] | (RefSeq) 3-isopropylmalate dehydrogenase 2, chloroplastic-like (A)	ko00290: Valine, leucine and isoleucine biosynthesis; ko00660: C5-Branched dibasic acid metabolism; ko01100: Metabolic pathways; ko01110: Biosynthesis of secondary metabolites; ko01210: 2-Oxocarboxylic acid metabolism; ko01230: Biosynthesis of amino acids	3-isopropylmalate dehydrogenase 2, chloroplastic-like [Citrus sinensis]	LEU32_ARATH RecName: Full=3-isopropylmalate dehydrogenase 2, chloroplastic {ECO:0000303|PubMed:15849421}; Short=3-IPM-DH 2 {ECO:0000303|PubMed:15849421}; Short=AtIMDH2 {ECO:0000303|PubMed:15849421}; Short=AtIMDH3 {ECO:0000303|PubMed:19674406}; Short=IMDH 2 {ECO:0000303|PubMed:15849421}; EC=1.1.1.85 {ECO:0000269|PubMed:15849421, ECO:0000269|PubMed:20840499}; AltName: Full=Beta-IPM dehydrogenase 2 …	A0A2H5NQ52_CITUN RecName: Full=3-isopropylmalate dehydrogenase {ECO:0000256|ARBA:ARBA00013101, ECO:0000256|RuleBase:RU004445}; EC=1.1.1.85 {ECO:0000256|ARBA:ARBA00013101, ECO:0000256|RuleBase:RU004445};	3-isopropylmalate dehydrogenase	GO:0009507,chloroplast; GO:0009941,chloroplast envelope; GO:0009570,chloroplast stroma; GO:0005829,cytosol; GO:0009536,plastid; GO:0003862,3-isopropylmalate dehydrogenase activity; GO:0000287,magnesium ion binding; GO:0070403,NAD+ binding; GO:0042803,protein homodimerization activity; GO:0009553,embryo sac development; GO:0009098,leucine biosynthetic process; GO:0009555,pollen development; GO:000…	PF00180.23:Isocitrate/isopropylmalate dehydrogenase	--	--	--
Cs_ont_1g012370	2.4988	3.3846	3.2367	9.2345	14.4353	16.2154	12.7909	16.2631	11.3915	13.9167	13.9475	13.1356	53.2413	55.2905	52.9672	49.4525	50.5295	52.3434	16749291	16751707	+	--	--	hypothetical protein KPL71_021089 [Citrus sinensis]	Y3264_ARATH RecName: Full=Putative UPF0481 protein At3g02645;	A0A067DJL8_CITSI SubName: Full=Uncharacterized protein {ECO:0000313|EMBL:KDO43083.1};	--	GO:0016021,integral component of membrane; GO:0005575,cellular_component; GO:0016020,membrane; GO:0031224,intrinsic component of membrane; GO:0110165,cellular anatomical entity	PF03140.18:Plant protein of unknown function	--	--	--
Cs_ont_1g012590	296.058	282.83	287.854	276.441	266.134	267.156	178.548	184.143	187.041	174.289	165.424	164.018	157.941	171.278	162.805	127.573	114.845	130.474	16931978	16932157	-	--	--	--	--	--	--	--	--	--	--	--
Cs_ont_1g012600	40.8668	44.8892	42.5995	51.1671	45.0531	41.7805	34.2901	31.9643	33.3808	33.549	34.7949	31.6075	67.6598	69.5273	70.1451	64.8818	71.645	67.1194	16943458	16958732	+	K14972 PAX-interacting protein 1 | (RefSeq) mediator of RNA polymerase II transcription subunit 15a isoform X1 (A)	--	uncharacterized protein LOC107176854 isoform X3 [Citrus sinensis]	MD15A_ARATH RecName: Full=Mediator of RNA polymerase II transcription subunit 15a;	V4SJD4_CITCL RecName: Full=KIX_2 domain-containing protein {ECO:0000259|Pfam:PF16987};	--	GO:0016592,mediator complex; GO:0005634,nucleus; GO:0031490,chromatin DNA binding; GO:0003713,transcription coactivator activity; GO:0045723,positive regulation of fatty acid biosynthetic process; GO:0009751,response to salicylic acid; GO:0003674,molecular_function; GO:0003676,nucleic acid binding; GO:0003677,DNA binding; GO:0003682,chromatin binding; GO:0005488,binding; GO:0097159,organic cyclic…	--	--	--	--
Cs_ont_1g012610	84.9621	87.0411	81.8392	87.6543	81.1545	94.742	23.224	20.2531	20.6089	12.7608	12.8268	13.6086	3.5242	4.7089	2.9234	3.1049	2.8943	3.0102	16970995	16972391	+	--	--	uncharacterized protein LOC102614091 [Citrus sinensis]	--	A0A067EM84_CITSI SubName: Full=Uncharacterized protein {ECO:0000313|EMBL:KDO52317.1};	--	--	--	--	--	--
Cs_ont_1g012620	24.3711	40.405	30.6548	49.7029	49.7918	46.303	30.4106	28.5413	26.6263	22.3215	23.316	23.3431	46.6796	47.5423	44.9933	49.7823	48.7787	49.7255	16988560	16994124	+	--	--	protein NUCLEAR FUSION DEFECTIVE 4 [Citrus sinensis]	NFD4_ARATH RecName: Full=Protein NUCLEAR FUSION DEFECTIVE 4 {ECO:0000303|PubMed:16698901};	Q8H6R3_PONTR SubName: Full=Nodulin-like protein {ECO:0000313|EMBL:AAN62343.1};	--	GO:0016021,integral component of membrane; GO:0016020,membrane; GO:0005739,mitochondrion; GO:0000741,karyogamy; GO:0010197,polar nucleus fusion; GO:0009651,response to salt stress; GO:0006996,organelle organization; GO:0006997,nucleus organization; GO:0008150,biological_process; GO:0009987,cellular process; GO:0016043,cellular component organization; GO:0048284,organelle fusion; GO:0071840,cellul…	PF06813.16:Nodulin-like	--	--	--
Cs_ont_1g012630	15.8019	15.9911	15.6913	16.0109	19.1323	16.8598	15.3863	16.2935	17.4614	26.1613	27.2009	25.6969	14.0475	12.5213	15.0826	13.2483	13.982	14.4444	16994280	16995664	-	--	--	uncharacterized protein LOC102613496 [Citrus sinensis]	--	A0A067EEJ5_CITSI RecName: Full=SAM domain-containing protein {ECO:0000259|Pfam:PF07647};	--	--	PF07647.20:SAM domain (Sterile alpha motif)	--	--	--
Cs_ont_1g012710	101.706	98.7473	99.4523	97.7097	109.378	109.198	113.26	116.672	111.274	144.384	153.618	151.846	79.0851	78.4383	77.6713	77.4477	77.067	75.712	17113099	17121895	+	K14558 periodic tryptophan protein 2 | (RefSeq) topless-related protein 1 isoform X1 (A)	ko03008: Ribosome biogenesis in eukaryotes	protein TOPLESS isoform X2 [Citrus sinensis]	TPL_ARATH RecName: Full=Protein TOPLESS; AltName: Full=WUS-interacting protein 1;	V4S065_CITCL SubName: Full=Uncharacterized protein {ECO:0000313|EMBL:ESR40703.1};	WD40 repeat-containing protein	GO:0005634,nucleus; GO:0042802,identical protein binding; GO:0042803,protein homodimerization activity; GO:0009867,jasmonic acid mediated signaling pathway; GO:0045892,negative regulation of transcription, DNA-templated; GO:0010072,primary shoot apical meristem specification; GO:0006355,regulation of transcription, DNA-templated; GO:0009733,response to auxin; GO:0010051,xylem and phloem pattern f…	PF00400.35:WD domain, G-beta repeat	--	--	--
Cs_ont_1g012720	100.512	95.7561	95.7408	95.3609	95.1415	100.114	49.879	48.7358	46.7986	49.4518	48.2686	48.0631	42.6398	42.5882	36.131	28.2789	28.4662	28.2655	17130232	17141425	-	--	--	F-box/LRR-repeat protein 2 isoform X1 [Citrus sinensis]	--	V4SPA7_CITCL SubName: Full=Uncharacterized protein {ECO:0000313|EMBL:ESR40700.1};	Leucine rich repeat proteins, some proteins contain F-box	--	PF13516.9:Leucine Rich repeat	--	--	--
Cs_ont_1g012730	12.6053	10.7547	11.9473	16.1433	15.516	14.2591	18.4917	18.1762	18.1768	18.3218	17.4534	17.435	31.1609	32.3387	31.3779	40.6855	34.1099	35.5664	17152611	17157036	+	--	--	CobW C-terminal domain-containing protein [Citrus sinensis]	GDL33_ARATH RecName: Full=GDSL esterase/lipase At2g04020; EC=3.1.1.-; AltName: Full=Extracellular lipase At2g04020; Flags: Precursor;	V4UMR8_CITCL RecName: Full=CobW C-terminal domain-containing protein {ECO:0000259|SMART:SM00833};	Cobalamin synthesis protein	GO:0005576,extracellular region; GO:0016788,hydrolase activity, acting on ester bonds; GO:0016042,lipid catabolic process; GO:0003674,molecular_function; GO:0003824,catalytic activity; GO:0016787,hydrolase activity; GO:0006629,lipid metabolic process; GO:0008150,biological_process; GO:0008152,metabolic process; GO:0009056,catabolic process; GO:0044238,primary metabolic process; GO:0071704,organic…	PF02492.22:CobW/HypB/UreG, nucleotide-binding domain	--	--	--
Cs_ont_1g012740	2.1361	1.14	1.9473	1.3386	2.2057	2.5946	2.7109	2.1688	2.71	3.6809	2.8898	4.9939	0.5319	0.7033	0.6034	1.1861	1.1295	0.7802	17160367	17197629	-	K13466 EIX receptor 1/2 | (RefSeq) receptor-like protein EIX2 (A)	ko04626: Plant-pathogen interaction	Receptor-like protein 1 [Citrus sinensis]	RLP21_ARATH RecName: Full=Receptor like protein 21 {ECO:0000303|PubMed:18434605}; Short=AtRLP21 {ECO:0000303|PubMed:18434605}; Flags: Precursor;	A0A067DME0_CITSI RecName: Full=LRRNT_2 domain-containing protein {ECO:0000259|Pfam:PF08263};	FOG: Leucine rich repeat	GO:0016021,integral component of membrane; GO:0005886,plasma membrane; GO:0005575,cellular_component; GO:0016020,membrane; GO:0031224,intrinsic component of membrane; GO:0110165,cellular anatomical entity; GO:0071944,cell periphery	PF13855.9:Leucine rich repeat	--	--	--
Cs_ont_1g012760	43.2513	42.6995	41.2005	45.27	37.8776	41.1671	14.8088	18.2518	15.3943	22.7179	22.7939	22.6464	9.979	13.4426	10.957	8.5012	8.0262	7.9338	17206325	17207091	-	K12162 ubiquitin-fold modifier 1 | (RefSeq) uncharacterized protein LOC102617658 isoform X1 (A)	--	uncharacterized protein LOC107174642 [Citrus sinensis]	--	A0A067DVV8_CITSI SubName: Full=Uncharacterized protein {ECO:0000313|EMBL:KDO42721.1};	Leucine rich repeat proteins, some proteins contain F-box	--	PF13456.9:Reverse transcriptase-like	--	--	--
Cs_ont_1g012770	8.3504	6.8898	8.3789	10.2495	10.3281	10.6569	13.4018	11.8133	12.9762	11.018	14.576	11.9751	22.9138	19.1543	21.4236	23.6293	18.0511	22.4978	17213154	17247107	+	--	--	uncharacterized protein LOC102628970 isoform X1 [Citrus sinensis]	--	V4UMR8_CITCL RecName: Full=CobW C-terminal domain-containing protein {ECO:0000259|SMART:SM00833};	Cobalamin synthesis protein	--	PF02492.22:CobW/HypB/UreG, nucleotide-binding domain	--	--	--
Cs_ont_1g012870	1.3836	1.4176	1.5049	1.0507	1.9663	1.927	0.3647	0.8685	0.7947	1.5969	2.1318	1.3429	0.1035	0.1235	0.2322	0.1875	0.606	0.1451	17360703	17364380	-	--	--	hypothetical protein KPL70_020916 [Citrus sinensis]	RLP21_ARATH RecName: Full=Receptor like protein 21 {ECO:0000303|PubMed:18434605}; Short=AtRLP21 {ECO:0000303|PubMed:18434605}; Flags: Precursor;	A0A067DIC5_CITSI RecName: Full=LRRNT_2 domain-containing protein {ECO:0000259|Pfam:PF08263};	FOG: Leucine rich repeat	GO:0016021,integral component of membrane; GO:0005886,plasma membrane; GO:0005575,cellular_component; GO:0016020,membrane; GO:0031224,intrinsic component of membrane; GO:0110165,cellular anatomical entity; GO:0071944,cell periphery	PF12799.10:Leucine Rich repeats (2 copies)	--	--	--
Cs_ont_1g012890	2.9094	3.1046	3.0205	2.7465	2.8136	3.1669	5.5705	5.6418	5.5548	3.8246	3.913	4.3351	2.0786	2.2534	1.7292	2.2733	2.4283	2.3737	17379899	17385191	+	--	--	hypothetical protein KPL71_018678 [Citrus sinensis]	--	A0A067D4H2_CITSI RecName: Full=Transpos_assoc domain-containing protein {ECO:0000259|Pfam:PF13963};	--	--	PF13963.9:Transposase-associated domain	--	--	--
Cs_ont_1g012990	3.3652	3.5019	3.3404	3.8248	3.6685	3.2958	37.8633	34.9067	32.3959	30.0515	28.5588	26.9108	4.7115	4.6103	3.9512	5.9324	6.5568	6.4056	17481415	17487453	+	K05278 flavonol synthase [EC:1.14.20.6] | (RefSeq) flavonol synthase/flavanone 3-hydroxylase-like (A)	ko00941: Flavonoid biosynthesis; ko01100: Metabolic pathways; ko01110: Biosynthesis of secondary metabolites	codeine O-demethylase-like [Citrus sinensis]	DIOX3_PAPSO RecName: Full=Codeine O-demethylase; EC=1.14.11.32 {ECO:0000269|PubMed:20228795};	A0A5C7IJF9_9ROSI RecName: Full=Fe2OG dioxygenase domain-containing protein {ECO:0000259|PROSITE:PS51471};	Iron/ascorbate family oxidoreductases	GO:0102805,codeine O-demethylase activity; GO:0046872,metal ion binding; GO:0008168,methyltransferase activity; GO:0102803,thebane O-demethylase activity; GO:0032259,methylation; GO:0097295,morphine biosynthetic process; GO:0003674,molecular_function; GO:0003824,catalytic activity; GO:0016491,oxidoreductase activity; GO:0016705,oxidoreductase activity, acting on paired donors, with incorporation …	PF14226.9:non-haem dioxygenase in morphine synthesis N-terminal	--	--	--
Cs_ont_1g013010	136.512	116.493	119.876	111.949	114.399	108.56	149.218	150.642	154.764	226.004	220.534	231.822	204.503	203.376	197.261	174.687	172.385	174.756	17491147	17496656	-	K23025 H+-translocating diphosphatase [EC:7.1.3.1] | (RefSeq) pyrophosphate-energized vacuolar membrane proton pump (A)	--	pyrophosphate-energized vacuolar membrane proton pump [Citrus sinensis]	AVP_VIGRR RecName: Full=Pyrophosphate-energized vacuolar membrane proton pump; EC=7.1.3.1 {ECO:0000269|PubMed:10477275, ECO:0000269|PubMed:22456709}; AltName: Full=Pyrophosphate-energized inorganic pyrophosphatase; Short=H(+)-PPase; AltName: Full=Vacuolar H(+)-pyrophosphatase;	V4SU62_CITCL RecName: Full=H(+)-exporting diphosphatase {ECO:0000256|ARBA:ARBA00013242}; EC=7.1.3.1 {ECO:0000256|ARBA:ARBA00013242};	--	GO:0016021,integral component of membrane; GO:0005774,vacuolar membrane; GO:0004427,inorganic diphosphatase activity; GO:0046872,metal ion binding; GO:0009678,pyrophosphate hydrolysis-driven proton transmembrane transporter activity; GO:0003674,molecular_function; GO:0003824,catalytic activity; GO:0016462,pyrophosphatase activity; GO:0016787,hydrolase activity; GO:0016817,hydrolase activity, acti…	PF03030.19:Inorganic H+ pyrophosphatase	--	--	--
Cs_ont_1g013030	20.3955	19.7728	19.9823	26.4577	27.9011	26.959	15.1125	15.5702	15.7852	13.9425	14.6203	15.0071	10.0721	10.0277	10.2183	12.9275	11.1448	12.3747	17511309	17514478	+	K00864 glycerol kinase [EC:2.7.1.30] | (RefSeq) glycerol kinase (A)	ko00561: Glycerolipid metabolism; ko01100: Metabolic pathways; ko04626: Plant-pathogen interaction	hypothetical protein CUMW_212120 [Citrus unshiu]	GLPK_ARATH RecName: Full=Glycerol kinase; Short=Glycerokinase; EC=2.7.1.30; AltName: Full=ATP:glycerol 3-phosphotransferase; AltName: Full=Protein GLYCEROL INSENSITIVE 1; AltName: Full=Protein NONHOST RESISTANCE TO P. S. PHASEOLICOLA 1;	A0A2H5QAP0_CITUN RecName: Full=Glycerol kinase {ECO:0000256|ARBA:ARBA00012099}; EC=2.7.1.30 {ECO:0000256|ARBA:ARBA00012099};	Ribulose kinase and related carbohydrate kinases	GO:0005829,cytosol; GO:0005739,mitochondrion; GO:0005524,ATP binding; GO:0004370,glycerol kinase activity; GO:0016773,phosphotransferase activity, alcohol group as acceptor; GO:0042742,defense response to bacterium; GO:0019563,glycerol catabolic process; GO:0006071,glycerol metabolic process; GO:0046167,glycerol-3-phosphate biosynthetic process; GO:0016310,phosphorylation; GO:0009617,response to …	PF00370.24:FGGY family of carbohydrate kinases, N-terminal domain	--	--	--
Cs_ont_1g013040	2.7241	2.7509	3.0185	4.9195	6.1807	6.1699	2.0588	2.6895	2.4089	6.0513	8.9347	10.3309	0.2674	0.2161	0.2638	0.8944	0.9636	0.2999	17517144	17521161	-	--	--	Receptor-like protein 1 [Citrus sinensis]	RLP21_ARATH RecName: Full=Receptor like protein 21 {ECO:0000303|PubMed:18434605}; Short=AtRLP21 {ECO:0000303|PubMed:18434605}; Flags: Precursor;	A0A2H5QRZ7_CITUN RecName: Full=LRRNT_2 domain-containing protein {ECO:0000259|Pfam:PF08263}; Flags: Fragment;	FOG: Leucine rich repeat	GO:0016021,integral component of membrane; GO:0005886,plasma membrane; GO:0005575,cellular_component; GO:0016020,membrane; GO:0031224,intrinsic component of membrane; GO:0110165,cellular anatomical entity; GO:0071944,cell periphery	PF12799.10:Leucine Rich repeats (2 copies)	--	--	--
Cs_ont_1g013110	0.1659	0.1344	0.1148	0.1143	0.1023	0.1894	0.5305	0.6393	0.4585	0.7603	0.69	0.7614	0.2243	0.3179	0.2599	0.1836	0.1574	0.3166	17570011	17587593	-	K13466 EIX receptor 1/2 | (RefSeq) receptor-like protein EIX2 (A)	ko04626: Plant-pathogen interaction	receptor-like protein 15 isoform X1 [Citrus sinensis]	RLP15_ARATH RecName: Full=Receptor-like protein 15 {ECO:0000303|PubMed:18434605}; Short=AtRLP15 {ECO:0000303|PubMed:18434605}; Flags: Precursor;	A0A067E932_CITSI SubName: Full=Uncharacterized protein {ECO:0000313|EMBL:KDO47431.1}; Flags: Fragment;	FOG: Leucine rich repeat	GO:0016021,integral component of membrane; GO:0005886,plasma membrane; GO:0005575,cellular_component; GO:0016020,membrane; GO:0031224,intrinsic component of membrane; GO:0110165,cellular anatomical entity; GO:0071944,cell periphery	PF13855.9:Leucine rich repeat	--	--	--
Cs_ont_1g013150	0.249	0.7264	0.517	0.8824	0.6913	1.7714	0.4135	0.3455	0.1877	0	0.1151	0	3.8129	4.6685	4.3885	1.4171	1.1451	1.5353	17618801	17619031	-	--	--	--	--	--	--	--	--	--	--	--
Cs_ont_1g013170	0.8298	1.0375	1.0092	1.6384	0.8886	0.7497	0.21	0.0987	0.1072	0.7092	0.5479	0.4179	5.1387	5.1565	6.2561	1.5855	1.5576	2.172	17631884	17633096	-	--	--	VQ motif-containing protein 11 [Citrus sinensis]	VQ11_ARATH RecName: Full=VQ motif-containing protein 11 {ECO:0000303|PubMed:22535423}; Short=AtVQ11 {ECO:0000303|PubMed:22535423}; AltName: Full=MPK3/6-targeted VQ-motif-containing protein 5 {ECO:0000303|PubMed:24750137};	A0A067E935_CITSI RecName: Full=VQ domain-containing protein {ECO:0000259|Pfam:PF05678};	--	GO:0005634,nucleus; GO:0005575,cellular_component; GO:0005622,intracellular anatomical structure; GO:0043226,organelle; GO:0043227,membrane-bounded organelle; GO:0043229,intracellular organelle; GO:0043231,intracellular membrane-bounded organelle; GO:0110165,cellular anatomical entity	PF05678.17:VQ motif	--	--	--
Cs_ont_1g013200	4.4101	4.8419	4.6113	6.1117	6.1542	5.7021	4.1847	3.8464	3.9655	5.1738	5.7438	6.2382	20.9577	19.7552	18.3683	10.8462	11.4129	9.9266	17651573	17656729	+	--	--	receptor-like protein 13 isoform X2 [Citrus sinensis]	RLP13_ARATH RecName: Full=Receptor-like protein 13 {ECO:0000303|PubMed:18434605}; Short=AtRLP13 {ECO:0000303|PubMed:18434605}; Flags: Precursor;	V4SJ92_CITCL SubName: Full=Uncharacterized protein {ECO:0000313|EMBL:ESR40672.1};	FOG: Leucine rich repeat	GO:0016021,integral component of membrane; GO:0005886,plasma membrane; GO:0005575,cellular_component; GO:0016020,membrane; GO:0031224,intrinsic component of membrane; GO:0110165,cellular anatomical entity; GO:0071944,cell periphery	PF13855.9:Leucine rich repeat	--	--	--
Cs_ont_1g013210	1.4887	1.4806	1.569	0.9192	1.1272	1.7117	0.2747	0.4069	0.2381	0.3024	0.7298	1.0189	0.0531	0.0677	0.0682	0.1926	0.0889	0.0795	17688344	17691950	+	--	--	Receptor-like protein 1 [Citrus sinensis]	RLP21_ARATH RecName: Full=Receptor like protein 21 {ECO:0000303|PubMed:18434605}; Short=AtRLP21 {ECO:0000303|PubMed:18434605}; Flags: Precursor;	A0A2H5MW89_CITUN RecName: Full=LRRNT_2 domain-containing protein {ECO:0000259|Pfam:PF08263};	FOG: Leucine rich repeat	GO:0016021,integral component of membrane; GO:0005886,plasma membrane; GO:0005575,cellular_component; GO:0016020,membrane; GO:0031224,intrinsic component of membrane; GO:0110165,cellular anatomical entity; GO:0071944,cell periphery	PF12799.10:Leucine Rich repeats (2 copies)	--	--	--
Cs_ont_1g013330	1.1434	1.1867	0.6392	2.1817	2.4416	2.7809	3.3105	2.2577	2.8509	10.9759	14.7158	19.3309	1.2086	1.0553	0.93	4.5675	3.9868	3.1376	17793319	17794569	+	K13466 EIX receptor 1/2 | (RefSeq) receptor-like protein EIX2 (A)	ko04626: Plant-pathogen interaction	Receptor-like protein 14 [Citrus sinensis]	RLP21_ARATH RecName: Full=Receptor like protein 21 {ECO:0000303|PubMed:18434605}; Short=AtRLP21 {ECO:0000303|PubMed:18434605}; Flags: Precursor;	A0A067DME0_CITSI RecName: Full=LRRNT_2 domain-containing protein {ECO:0000259|Pfam:PF08263};	FOG: Leucine rich repeat	GO:0016021,integral component of membrane; GO:0005886,plasma membrane; GO:0005575,cellular_component; GO:0016020,membrane; GO:0031224,intrinsic component of membrane; GO:0110165,cellular anatomical entity; GO:0071944,cell periphery	PF12799.10:Leucine Rich repeats (2 copies)	--	--	--
Cs_ont_1g013340	21.72	19.1797	19.8593	21.9856	18.6402	24.6003	22.6605	23.6543	25.1683	20.3012	19.8708	18.8493	11.1885	11.4678	10.6151	10.7268	10.1489	9.986	17799496	17812212	-	K03255 protein TIF31 | (RefSeq) protein TSS-like (A)	--	tetratricopeptide repeat (TPR)-like superfamily protein [Citrus sinensis]	REC3_ARATH RecName: Full=Protein REDUCED CHLOROPLAST COVERAGE 3 {ECO:0000303|PubMed:26862170};	V4SU40_CITCL RecName: Full=Clu domain-containing protein {ECO:0000259|PROSITE:PS51823};	Uncharacterized protein CLU1/cluA/TIF31 involved in mitochondrial morphology/distribution, also found associated with eIF-3	GO:0005737,cytoplasm; GO:0005829,cytosol; GO:0005576,extracellular region; GO:0005634,nucleus; GO:0003729,mRNA binding; GO:0019750,chloroplast localization; GO:0006996,organelle organization; GO:0003674,molecular_function; GO:0003676,nucleic acid binding; GO:0003723,RNA binding; GO:0005488,binding; GO:0097159,organic cyclic compound binding; GO:1901363,heterocyclic compound binding; GO:0008150,bi…	PF13424.9:Tetratricopeptide repeat	--	--	--
Cs_ont_1g013360	1.3433	1.1071	1.1296	1.6423	1.6781	2.2086	5.7402	6.4119	5.8528	4.5996	4.669	4.869	1.635	1.6219	2.0022	1.9686	1.8885	1.9405	17826867	17831853	-	--	--	uncharacterized protein LOC102621535 [Citrus sinensis]	--	A0A2H5QEV8_CITUN RecName: Full=AB hydrolase-1 domain-containing protein {ECO:0000259|Pfam:PF12697};	Predicted hydrolase/acyltransferase (alpha/beta hydrolase superfamily)	GO:0003824,catalytic activity; GO:0003674,molecular_function	PF00561.23:alpha/beta hydrolase fold	--	--	--
Cs_ont_1g013370	24.0898	21.1718	21.3476	16.371	15.0633	18.98	19.1926	17.2182	15.8546	14.704	15.8191	15.5712	5.7867	6.7779	6.1244	7.9832	6.7541	7.2409	17832740	17839726	+	K17604 zinc finger SWIM domain-containing protein 3 | (RefSeq) protein FAR1-RELATED SEQUENCE 8-like (A)	--	hypothetical protein CUMW_220400, partial [Citrus unshiu]	FRS6_ARATH RecName: Full=Protein FAR1-RELATED SEQUENCE 6;	A0A2H5QDR2_CITUN RecName: Full=Protein FAR1-RELATED SEQUENCE {ECO:0000256|RuleBase:RU367018}; Flags: Fragment;	--	GO:0005634,nucleus; GO:0008270,zinc ion binding; GO:0006355,regulation of transcription, DNA-templated; GO:0003674,molecular_function; GO:0005488,binding; GO:0043167,ion binding; GO:0043169,cation binding; GO:0046872,metal ion binding; GO:0046914,transition metal ion binding; GO:0006139,nucleobase-containing compound metabolic process; GO:0006351,transcription, DNA-templated; GO:0006725,cellular …	PF03101.18:FAR1 DNA-binding domain	FAR1	TF	FAR1
Cs_ont_1g013440	1.8791	1.8815	1.984	1.6365	1.7683	1.5609	1.763	2.1213	1.5365	1.9052	1.5604	2.0352	0.5752	0.8121	0.4811	0.9063	1.0043	0.9819	18010631	18011533	+	K10903 HUS1 checkpoint protein | (RefSeq) uncharacterized protein LOC102612729 (A)	--	Checkpoint protein [Citrus sinensis]	--	A0A067DSD5_CITSI RecName: Full=Checkpoint protein {ECO:0000256|PIRNR:PIRNR011312};	Checkpoint 9-1-1 complex, HUS1 component	GO:0030896,checkpoint clamp complex; GO:0005730,nucleolus; GO:0035861,site of double-strand break; GO:0000724,double-strand break repair via homologous recombination; GO:0044778,meiotic DNA integrity checkpoint; GO:0033314,mitotic DNA replication checkpoint; GO:0031573,intra-S DNA damage checkpoint; GO:0006289,nucleotide-excision repair; GO:0000723,telomere maintenance; GO:0000725,recombinational…	PF04005.15:Hus1-like protein	--	--	--
Cs_ont_1g013600	7.427	6.0315	7.4374	6.8131	5.7029	5.8291	12.7706	15.8602	11.6737	9.996	11.9783	10.8519	3.3504	4.2268	3.4481	5.0213	6.4364	5.3357	18172435	18173953	-	--	--	putative nuclear RNA export factor SDE5 [Citrus sinensis]	--	V4UMF0_CITCL SubName: Full=Uncharacterized protein {ECO:0000313|EMBL:ESR40594.1}; Flags: Fragment;	--	--	--	--	--	--
Cs_ont_1g013610	13.5341	11.7494	12.3472	11.8113	10.3042	14.5702	21.4403	19.1649	19.5289	12.5003	12.9079	12.9356	4.4415	4.5826	4.5519	6.8619	6.9338	6.4723	18177112	18179525	+	K10903 HUS1 checkpoint protein | (RefSeq) uncharacterized protein LOC102614578 (A)	--	putative disease resistance protein [Citrus sinensis]	DRL2_ARATH RecName: Full=Probable disease resistance protein At1g12290;	V4SNW4_CITCL RecName: Full=NB-ARC domain-containing protein {ECO:0000259|Pfam:PF00931};	Checkpoint 9-1-1 complex, HUS1 component	GO:0005886,plasma membrane; GO:0043531,ADP binding; GO:0005524,ATP binding; GO:0006952,defense response; GO:0010942,positive regulation of cell death; GO:0000166,nucleotide binding; GO:0003674,molecular_function; GO:0005488,binding; GO:0017076,purine nucleotide binding; GO:0030554,adenyl nucleotide binding; GO:0032553,ribonucleotide binding; GO:0032555,purine ribonucleotide binding; GO:0032559,ad…	--	--	--	--
Cs_ont_1g013730	3.717	3.7789	4.0734	6.0871	5.6284	5.3718	2.868	3.3603	2.9435	9.0032	7.306	8.3143	14.6089	12.8537	15.4652	17.5485	16.7479	16.6848	18289150	18292321	-	--	--	uncharacterized protein LOC102617708 [Citrus sinensis]	--	A0A2H5PQ94_CITUN RecName: Full=CUE domain-containing protein {ECO:0000259|PROSITE:PS51140};	--	GO:0043130,ubiquitin binding; GO:0003674,molecular_function; GO:0005488,binding; GO:0005515,protein binding; GO:0032182,ubiquitin-like protein binding	PF02845.19:CUE domain	--	--	--
Cs_ont_1g013750	4.5368	9.9069	8.439	6.938	20.3161	21.5168	0.3587	2.8103	1.5878	0.0279	0	0.0298	0	0	0.0816	0.2305	0.071	0.0714	18314186	18315710	+	K24028 salicylic acid 3-hydroxylase [EC:1.14.11.-] | (RefSeq) protein DMR6-LIKE OXYGENASE 2-like (A)	--	protein DMR6-LIKE OXYGENASE 2-like [Citrus sinensis]	DLO2_ARATH RecName: Full=Protein DMR6-LIKE OXYGENASE 2 {ECO:0000303|PubMed:25376907}; EC=1.14.11.- {ECO:0000255|PROSITE-ProRule:PRU00805}; AltName: Full=2-oxoglutarate (2OG)-Fe(II) oxygenase-like protein DLO2 {ECO:0000303|PubMed:25376907}; AltName: Full=Salicylate 3-hydroxylase DLO2 {ECO:0000305}; Short=S3H DLO2 {ECO:0000305}; Short=SA 3-hydroxylase DLO2 {ECO:0000305}; Short=Salicylic acid 3-hydr…	V4SIT3_CITCL RecName: Full=Fe2OG dioxygenase domain-containing protein {ECO:0000259|PROSITE:PS51471};	Iron/ascorbate family oxidoreductases	GO:0051213,dioxygenase activity; GO:0046872,metal ion binding; GO:0002229,defense response to oomycetes; GO:0046244,salicylic acid catabolic process; GO:0003674,molecular_function; GO:0003824,catalytic activity; GO:0016491,oxidoreductase activity; GO:0005488,binding; GO:0043167,ion binding; GO:0043169,cation binding; GO:0002239,response to oomycetes; GO:0006950,response to stress; GO:0006952,defe…	PF03171.23:2OG-Fe(II) oxygenase superfamily	--	--	--
Cs_ont_1g013760	4.445	6.8951	4.4771	3.7029	4.0979	2.3599	0.2203	0.3222	0.6501	0	0.184	0.0731	1.2503	1.1941	1.3363	0.3304	1.0896	0.9935	18332522	18333848	+	K24028 salicylic acid 3-hydroxylase [EC:1.14.11.-] | (RefSeq) protein DMR6-LIKE OXYGENASE 2-like (A)	--	Fe2OG dioxygenase domain-containing protein [Citrus sinensis]	DLO1_ARATH RecName: Full=Protein DMR6-LIKE OXYGENASE 1 {ECO:0000303|PubMed:25376907}; EC=1.14.11.- {ECO:0000255|PROSITE-ProRule:PRU00805}; AltName: Full=2-oxoglutarate (2OG)-Fe(II) oxygenase-like protein DLO1 {ECO:0000303|PubMed:25376907}; AltName: Full=Protein SENESCENCE-ASSOCIATED GENE 108 {ECO:0000303|PubMed:23959884}; AltName: Full=Salicylate 3-hydroxylase DLO1 {ECO:0000303|PubMed:23959884}; …	A0A2H5PQA0_CITUN SubName: Full=Uncharacterized protein {ECO:0000313|EMBL:GAY54543.1};	Iron/ascorbate family oxidoreductases	GO:0051213,dioxygenase activity; GO:0046872,metal ion binding; GO:0002229,defense response to oomycetes; GO:0010150,leaf senescence; GO:0009617,response to bacterium; GO:0009620,response to fungus; GO:0002239,response to oomycetes; GO:0009751,response to salicylic acid; GO:0046244,salicylic acid catabolic process; GO:0003674,molecular_function; GO:0003824,catalytic activity; GO:0016491,oxidoreduc…	PF14226.9:non-haem dioxygenase in morphine synthesis N-terminal	--	--	--
Cs_ont_1g013780	60.8159	59.576	61.8832	50.941	52.8261	54.7533	51.3802	50.7875	50.3462	41.0784	42.676	44.1296	29.136	29.2128	26.3185	29.7204	28.0273	30.4293	18341773	18345921	-	K16279 E3 ubiquitin-protein ligase KEG [EC:2.7.11.1 2.3.2.27] | (RefSeq) E3 ubiquitin-protein ligase KEG (A)	--	E3 ubiquitin-protein ligase KEG-like [Citrus sinensis]	KEG_ARATH RecName: Full=E3 ubiquitin-protein ligase KEG; EC=2.3.2.27; EC=2.7.11.1; AltName: Full=Protein KEEP ON GOING; AltName: Full=RING finger protein KEG; AltName: Full=RING-type E3 ubiquitin transferase KEG {ECO:0000305};	A0A067E059_CITSI RecName: Full=Protein kinase domain-containing protein {ECO:0000259|PROSITE:PS50011};	MEKK and related serine/threonine protein kinases	GO:0005769,early endosome; GO:0005802,trans-Golgi network; GO:0005524,ATP binding; GO:0046872,metal ion binding; GO:0004672,protein kinase activity; GO:0043621,protein self-association; GO:0106310,protein serine kinase activity; GO:0004674,protein serine/threonine kinase activity; GO:0004842,ubiquitin-protein transferase activity; GO:0009738,abscisic acid-activated signaling pathway; GO:0006952,d…	PF07714.20:Protein tyrosine and serine/threonine kinase	--	--	--
Cs_ont_1g013850	0.1172	0.1221	0.1217	0.178	0.1394	0.1191	0.0556	0.1278	0.0883	0.1813	0.0696	0.1199	0.4009	0.3641	0.4131	0.3096	0.3189	0.3465	18393446	18398854	+	--	--	SNF1-related protein kinase regulatory subunit gamma-like PV42a [Citrus sinensis]	PV42A_ARATH RecName: Full=SNF1-related protein kinase regulatory subunit gamma-like PV42a; Short=AtPV42a; AltName: Full=AKIN subunit gamma-like PV42a; AltName: Full=CBS domain-containing protein CBSCBS4;	A0A067E046_CITSI SubName: Full=Uncharacterized protein {ECO:0000313|EMBL:KDO48604.1};	5'-AMP-activated protein kinase, gamma subunit	GO:0005737,cytoplasm; GO:0031588,nucleotide-activated protein kinase complex; GO:0005634,nucleus; GO:0016208,AMP binding; GO:0019901,protein kinase binding; GO:0019887,protein kinase regulator activity; GO:0042149,cellular response to glucose starvation; GO:0003006,developmental process involved in reproduction; GO:0009553,embryo sac development; GO:0009555,pollen development; GO:0010183,pollen t…	PF00571.31:CBS domain	--	--	--
Cs_ont_1g013870	25.9994	28.5367	29.5784	26.6621	30.6116	27.0857	54.377	53.6873	57.9031	35.9287	33.7977	35.4869	82.8083	80.3214	84.3996	73.7708	71.2782	68.5727	18400707	18403076	+	--	--	phosphatidylcholine:diacylglycerol cholinephosphotransferase 1 [Citrus sinensis]	PDCT1_ARATH RecName: Full=Phosphatidylcholine:diacylglycerol cholinephosphotransferase 1 {ECO:0000305}; Short=AtPDCT1 {ECO:0000305}; EC=2.7.8.- {ECO:0000269|PubMed:19833868}; AltName: Full=Protein REDUCED OLEATE DESATURATION 1 {ECO:0000303|PubMed:19833868};	A0A2H5N7H5_CITUN RecName: Full=PAP2_3 domain-containing protein {ECO:0000259|Pfam:PF14378};	--	GO:0016021,integral component of membrane; GO:0004142,diacylglycerol cholinephosphotransferase activity; GO:0046470,phosphatidylcholine metabolic process; GO:0003674,molecular_function; GO:0003824,catalytic activity; GO:0016740,transferase activity; GO:0016772,transferase activity, transferring phosphorus-containing groups; GO:0016780,phosphotransferase activity, for other substituted phosphate g…	PF14378.9:PAP2 superfamily	--	--	--
Cs_ont_1g013880	15.1127	14.663	14.026	20.8269	18.9006	17.207	6.4388	6.3333	7.0194	8.187	8.6503	8.14	18.4365	17.7675	18.387	21.2418	17.4096	19.2285	18409100	18411485	-	--	--	hypothetical protein CUMW_157610, partial [Citrus unshiu]	PIFI_ARATH RecName: Full=Protein POST-ILLUMINATION CHLOROPHYLL FLUORESCENCE INCREASE, chloroplastic {ECO:0000303|PubMed:17573537}; Flags: Precursor;	A0A2H5PQD0_CITUN SubName: Full=Uncharacterized protein {ECO:0000313|EMBL:GAY54559.1}; Flags: Fragment;	--	GO:0009507,chloroplast; GO:0009570,chloroplast stroma; GO:0005829,cytosol; GO:0009579,thylakoid; GO:0070370,cellular heat acclimation; GO:0010478,chlororespiration; GO:0010196,nonphotochemical quenching; GO:0006950,response to stress; GO:0008150,biological_process; GO:0009266,response to temperature stimulus; GO:0009408,response to heat; GO:0009628,response to abiotic stimulus; GO:0009987,cellula…	--	--	--	--
Cs_ont_1g013890	1.904	1.7286	1.8938	2.4064	2.0145	1.9997	0.4422	0.4065	0.6223	2.0049	2.3386	2.171	14.1987	14.279	16.0242	12.4275	13.2607	12.3265	18411686	18413934	+	K20416 palmitoyl-[glycerolipid] 7-desaturase [EC:1.14.19.42] | (RefSeq) palmitoyl-monogalactosyldiacylglycerol delta-7 desaturase, chloroplastic (A)	--	Palmitoyl-monogalactosyldiacylglycerol delta-7 desaturase [Citrus sinensis]	ADS3_ARATH RecName: Full=Palmitoyl-monogalactosyldiacylglycerol delta-7 desaturase, chloroplastic {ECO:0000303|PubMed:15579662}; EC=1.14.19.42 {ECO:0000269|PubMed:15579662}; AltName: Full=Acyl-lipid desaturase 3 {ECO:0000303|PubMed:15240892}; AltName: Full=Fatty acid desaturase 5 {ECO:0000303|PubMed:15579662}; Short=FAD5 {ECO:0000303|PubMed:15579662}; AltName: Full=Fatty acid desaturase B {ECO:00…	V4UM88_CITCL SubName: Full=Uncharacterized protein {ECO:0000313|EMBL:ESR40529.1};	Fatty acid desaturase	GO:0031969,chloroplast membrane; GO:0005789,endoplasmic reticulum membrane; GO:0016021,integral component of membrane; GO:0009579,thylakoid; GO:0102657,1-18:1-2-16:0-monogalactosyldiacylglycerol palmitoyl-lipid 7-desaturase activity; GO:0102843,1-18:2-2-16:0-monogalactosyldiacylglycerol desaturase activity (SN2-16:1 forming); GO:0009979,16:0 monogalactosyldiacylglycerol desaturase activity; GO:00…	--	--	--	--
Cs_ont_1g013900	7.978	5.2083	5.966	1.977	3.4073	3.969	6.1763	5.3415	6.2243	6.7035	6.7045	5.5933	7.7982	7.6985	8.1752	8.8904	11.4353	9.1652	18419738	18422474	+	K14490 histidine-containing phosphotransfer peotein | (RefSeq) pseudo histidine-containing phosphotransfer protein 6 (A)	ko04075: Plant hormone signal transduction	pseudo histidine-containing phosphotransfer protein 6 [Citrus clementina]	AHP6_ARATH RecName: Full=Pseudo histidine-containing phosphotransfer protein 6 {ECO:0000305}; AltName: Full=Histidine-containing phosphotransfer protein 6;	A0A067E0G7_CITSI RecName: Full=Histidine-containing phosphotransfer protein {ECO:0000256|RuleBase:RU369004};	Two-component phosphorelay intermediate involved in MAP kinase cascade regulation	GO:0005737,cytoplasm; GO:0005829,cytosol; GO:0005634,nucleus; GO:0043424,protein histidine kinase binding; GO:0009736,cytokinin-activated signaling pathway; GO:0000160,phosphorelay signal transduction system; GO:0016310,phosphorylation; GO:0009735,response to cytokinin; GO:0010089,xylem development; GO:0003674,molecular_function; GO:0005488,binding; GO:0005515,protein binding; GO:0019899,enzyme b…	PF01627.26:Hpt domain	--	--	--
Cs_ont_1g013950	6.7365	6.9919	7.5857	11.523	13.0549	9.2982	7.9741	7.3341	9.2578	15.5258	13.5565	15.129	3.1129	2.8175	3.2878	2.8754	2.9617	2.0997	18523357	18524610	+	--	--	protein LURP-one-related 12 [Citrus sinensis]	LOR12_ARATH RecName: Full=Protein LURP-one-related 12;	A0A2H5PR34_CITUN SubName: Full=Uncharacterized protein {ECO:0000313|EMBL:GAY54565.1};	--	GO:0005829,cytosol; GO:0005575,cellular_component; GO:0005622,intracellular anatomical structure; GO:0005737,cytoplasm; GO:0110165,cellular anatomical entity	PF04525.15:LURP-one-related	--	--	--
Cs_ont_1g013970	4.5449	5.6749	4.6808	6.8288	10.6487	5.2307	0.9258	0.5045	0.5482	0.4875	0.3697	0.8011	0.5425	0.409	0.6225	0.9312	1.0032	1.153	18536354	18537614	-	--	--	cucumber peeling cupredoxin-like [Citrus sinensis]	CPC_CUCSA RecName: Full=Cucumber peeling cupredoxin; Short=CPC; AltName: Full=Stellacyanin;	A0A2H5PQC4_CITUN RecName: Full=Phytocyanin domain-containing protein {ECO:0000259|PROSITE:PS51485};	--	GO:0009055,electron transfer activity; GO:0046872,metal ion binding; GO:0003674,molecular_function; GO:0003824,catalytic activity; GO:0016491,oxidoreductase activity; GO:0005488,binding; GO:0043167,ion binding; GO:0043169,cation binding	PF02298.20:Plastocyanin-like domain	--	--	--
Cs_ont_1g013980	0.6973	1.2234	0.8022	1.3691	1.2557	1.013	0.0417	0.1308	0.0568	0.0389	0.1916	0.1246	0.0148	0	0.019	0	0	0.0166	18539768	18541717	-	K19891 glucan endo-1,3-beta-glucosidase 1/2/3 [EC:3.2.1.39] | (RefSeq) glucan endo-1,3-beta-glucosidase 3 isoform X1 (A)	ko00500: Starch and sucrose metabolism; ko01100: Metabolic pathways	glucan endo-1,3-beta-glucosidase 14 [Citrus sinensis]	E1314_ARATH RecName: Full=Glucan endo-1,3-beta-glucosidase 14; EC=3.2.1.39; AltName: Full=(1->3)-beta-glucan endohydrolase 14; Short=(1->3)-beta-glucanase 14; AltName: Full=Beta-1,3-endoglucanase 14; Short=Beta-1,3-glucanase 14; Flags: Precursor;	V4UM82_CITCL RecName: Full=Glucan endo-1,3-beta-D-glucosidase {ECO:0000256|ARBA:ARBA00012780}; EC=3.2.1.39 {ECO:0000256|ARBA:ARBA00012780};	--	GO:0046658,anchored component of plasma membrane; GO:0005737,cytoplasm; GO:0005576,extracellular region; GO:0005634,nucleus; GO:0042973,glucan endo-1,3-beta-D-glucosidase activity; GO:0005975,carbohydrate metabolic process; GO:0071555,cell wall organization; GO:0006952,defense response; GO:0003674,molecular_function; GO:0003824,catalytic activity; GO:0004553,hydrolase activity, hydrolyzing O-glyc…	PF00332.21:Glycosyl hydrolases family 17	--	--	--
Cs_ont_1g013990	1.4491	2.1138	1.1573	0.6913	1.3152	1.0574	1.6043	0.7734	1.5125	2.1844	1.9579	2.3334	0.6565	0.4598	0.3368	0.6344	0.2197	0.7855	18545932	18547770	+	--	--	hypothetical protein CISIN_1g039150mg [Citrus sinensis]	--	A0A067EC99_CITSI RecName: Full=FBD domain-containing protein {ECO:0000259|SMART:SM00579};	--	--	PF08387.13:FBD	--	--	--
Cs_ont_1g014010	81.7748	79.6254	82.6069	83.9186	81.7036	80.8799	72.1266	72.5326	72.2569	79.9309	79.056	79.1549	44.2249	44.2495	41.1334	46.1981	39.6678	42.1545	18550761	18574273	-	--	--	hypothetical protein CUMW_157730 [Citrus unshiu]	MBD10_ARATH RecName: Full=Methyl-CpG-binding domain-containing protein 10; Short=AtMBD10; Short=MBD10; AltName: Full=Methyl-CpG-binding protein MBD10;	A0A2H5PQE8_CITUN RecName: Full=MBD domain-containing protein {ECO:0000259|PROSITE:PS50982};	--	GO:0005829,cytosol; GO:0005634,nucleus; GO:0008327,methyl-CpG binding; GO:0000166,nucleotide binding; GO:0003674,molecular_function; GO:0003676,nucleic acid binding; GO:0003677,DNA binding; GO:0005488,binding; GO:0036094,small molecule binding; GO:0043565,sequence-specific DNA binding; GO:0097159,organic cyclic compound binding; GO:1901265,nucleoside phosphate binding; GO:1901363,heterocyclic com…	PF01429.22:Methyl-CpG binding domain	--	--	--
Cs_ont_1g014020	7.5415	7.0696	7.4979	6.6812	6.1211	6.4664	8.2781	9.4889	8.3507	7.4045	8.2121	8.4494	3.4462	3.1953	2.8106	3.0311	2.995	2.5896	18574326	18576659	+	--	--	G-type lectin S-receptor-like serine/threonine-protein kinase SD2-5 isoform X1 [Citrus sinensis]	SD25_ARATH RecName: Full=G-type lectin S-receptor-like serine/threonine-protein kinase SD2-5; EC=2.7.11.1; AltName: Full=S-domain-2 (SD2) receptor kinase 5; Short=SD2-5; Flags: Precursor;	V4STL9_CITCL RecName: Full=Receptor-like serine/threonine-protein kinase {ECO:0000256|PIRNR:PIRNR000641}; EC=2.7.11.1 {ECO:0000256|PIRNR:PIRNR000641};	--	GO:0016021,integral component of membrane; GO:0005886,plasma membrane; GO:0005524,ATP binding; GO:0005516,calmodulin binding; GO:0030246,carbohydrate binding; GO:0004672,protein kinase activity; GO:0106310,protein serine kinase activity; GO:0004674,protein serine/threonine kinase activity; GO:0031625,ubiquitin protein ligase binding; GO:0046777,protein autophosphorylation; GO:0000166,nucleotide b…	PF01453.27:D-mannose binding lectin	--	--	--
Cs_ont_1g014030	6.0493	4.2625	5.3756	6.1768	5.1946	5.4301	6.2997	5.4773	7.2652	8.5655	9.1464	7.9072	1.1674	0.9227	0.5679	1.7506	2.8964	1.8966	18580672	18581500	-	--	--	uncharacterized protein LOC112497190 [Citrus sinensis]	--	A0A067DZZ5_CITSI SubName: Full=Uncharacterized protein {ECO:0000313|EMBL:KDO48559.1};	--	--	PF13431.9:Tetratricopeptide repeat	--	--	--
Cs_ont_1g014040	1.4041	1.4831	1.8766	1.3154	1.0305	1.3012	1.3579	1.2093	1.1923	1.3816	1.1786	1.6714	0.2154	0.1816	0.2438	0.4363	0.3605	0.2985	18583298	18585748	+	--	--	G-type lectin S-receptor-like serine/threonine-protein kinase SD2-5 [Citrus sinensis]	SD25_ARATH RecName: Full=G-type lectin S-receptor-like serine/threonine-protein kinase SD2-5; EC=2.7.11.1; AltName: Full=S-domain-2 (SD2) receptor kinase 5; Short=SD2-5; Flags: Precursor;	V4STL9_CITCL RecName: Full=Receptor-like serine/threonine-protein kinase {ECO:0000256|PIRNR:PIRNR000641}; EC=2.7.11.1 {ECO:0000256|PIRNR:PIRNR000641};	--	GO:0016021,integral component of membrane; GO:0005886,plasma membrane; GO:0005524,ATP binding; GO:0005516,calmodulin binding; GO:0030246,carbohydrate binding; GO:0004672,protein kinase activity; GO:0106310,protein serine kinase activity; GO:0004674,protein serine/threonine kinase activity; GO:0031625,ubiquitin protein ligase binding; GO:0046777,protein autophosphorylation; GO:0000166,nucleotide b…	PF01453.27:D-mannose binding lectin	--	--	--
Cs_ont_1g014050	7.7068	6.1389	6.7466	6.4614	6.3713	7.8264	9.9167	8.4726	8.5344	11.9501	12.9451	12.7302	2.2143	2.4088	2.0498	4.3288	3.3567	3.0628	18587665	18590460	-	--	--	F18B13.21 protein [Citrus sinensis]	--	V4RZK1_CITCL SubName: Full=Uncharacterized protein {ECO:0000313|EMBL:ESR40518.1};	--	--	PF13431.9:Tetratricopeptide repeat	--	--	--
Cs_ont_1g014080	175.525	124.403	154.102	57.5801	64.7855	47.6505	67.3655	70.6253	60.7523	59.4917	77.6178	60.8197	65.0728	77.6215	72.3287	111.084	119.234	125.736	18623044	18623843	-	K13993 HSP20 family protein | (RefSeq) 26.5 kDa heat shock protein, mitochondrial (A)	ko04141: Protein processing in endoplasmic reticulum	26.5 kDa heat shock protein, mitochondrial [Citrus sinensis]	HS26M_ARATH RecName: Full=26.5 kDa heat shock protein, mitochondrial; Short=AtHsp26.5; Flags: Precursor;	A0A067EBG5_CITSI RecName: Full=SHSP domain-containing protein {ECO:0000259|PROSITE:PS01031};	Molecular chaperone (small heat-shock protein Hsp26/Hsp42)	GO:0005739,mitochondrion; GO:0005575,cellular_component; GO:0005622,intracellular anatomical structure; GO:0005737,cytoplasm; GO:0043226,organelle; GO:0043227,membrane-bounded organelle; GO:0043229,intracellular organelle; GO:0043231,intracellular membrane-bounded organelle; GO:0110165,cellular anatomical entity	PF00011.24:Hsp20/alpha crystallin family	--	--	--
Cs_ont_1g014090	303.629	291.062	296.412	212.651	192.401	207.542	147.132	135.856	136.397	154.145	151.671	158.138	190.258	180.247	183.071	176.35	176.549	185.684	18625096	18629336	-	--	--	hypothetical protein KPL70_020734 [Citrus sinensis]	--	A0A067E003_CITSI SubName: Full=Uncharacterized protein {ECO:0000313|EMBL:KDO48569.1};	--	--	PF13259.9:Protein of unknown function (DUF4050)	--	--	--
Cs_ont_1g014110	169.316	180.62	171.407	153.019	155.028	137.298	76.1861	76.0247	81.0138	113.435	97.374	98.3614	34.8101	35.5553	36.5047	34.3049	40.2382	41.8331	18640182	18641370	-	--	--	hypothetical protein CISIN_1g039571mg, partial [Citrus sinensis]	--	A0A067E015_CITSI SubName: Full=Uncharacterized protein {ECO:0000313|EMBL:KDO48579.1}; Flags: Fragment;	--	--	--	--	--	--
Cs_ont_1g014150	3.5607	5.9931	5.9718	5.0958	8.5543	9.5264	7.1259	5.5109	6.8136	4.3787	3.9246	4.5265	0.3226	0.3081	0.1379	1.1691	1.0796	2.1714	18718722	18719429	-	--	--	uncharacterized protein LOC18054810 [Citrus clementina]	--	A0A067G2Q4_CITSI SubName: Full=Uncharacterized protein {ECO:0000313|EMBL:KDO73924.1};	--	GO:0016021,integral component of membrane; GO:0005575,cellular_component; GO:0016020,membrane; GO:0031224,intrinsic component of membrane; GO:0110165,cellular anatomical entity	--	--	--	--
Cs_ont_1g014180	25.2155	27.0814	29.0878	34.3909	29.1435	29.7777	50.1875	45.9017	49.7718	36.7991	39.7543	36.334	17.2827	18.6318	18.2216	23.5817	23.9499	24.7682	18733879	18735382	+	--	--	hypothetical protein CUMW_222870, partial [Citrus unshiu]	ATS3B_ARATH RecName: Full=Embryo-specific protein ATS3B {ECO:0000305}; AltName: Full=Protein ARABIDOPSIS THALIANA SEED 3B {ECO:0000305}; Flags: Precursor;	A0A2H5QER6_CITUN SubName: Full=Uncharacterized protein {ECO:0000313|EMBL:GAY63091.1}; Flags: Fragment;	--	GO:0031225,anchored component of membrane; GO:0005576,extracellular region; GO:0000325,plant-type vacuole; GO:0009536,plastid; GO:0005575,cellular_component; GO:0016020,membrane; GO:0031224,intrinsic component of membrane; GO:0110165,cellular anatomical entity; GO:0005622,intracellular anatomical structure; GO:0005737,cytoplasm; GO:0005773,vacuole; GO:0043226,organelle; GO:0043227,membrane-bounde…	PF06232.14:Embryo-specific protein 3, (ATS3)	--	--	--
Cs_ont_1g014200	29.826	32.2774	31.223	46.7851	41.1245	55.9715	27.9689	25.9736	27.922	22.4	22.0481	24.0098	4.3611	4.2207	3.6705	5.3972	6.6128	6.377	18756044	18757747	-	K00588 caffeoyl-CoA O-methyltransferase [EC:2.1.1.104] | (RefSeq) caffeoyl-CoA O-methyltransferase 5-like (A)	ko00940: Phenylpropanoid biosynthesis; ko00941: Flavonoid biosynthesis; ko00945: Stilbenoid, diarylheptanoid and gingerol biosynthesis; ko01100: Metabolic pathways; ko01110: Biosynthesis of secondary metabolites	caffeoyl-CoA O-methyltransferase 5-like [Citrus sinensis]	CAMT_POPTM RecName: Full=Caffeoyl-CoA O-methyltransferase; EC=2.1.1.104; AltName: Full=Trans-caffeoyl-CoA 3-O-methyltransferase; Short=CCoAMT; Short=CCoAOMT;	V4SNK4_CITCL SubName: Full=Uncharacterized protein {ECO:0000313|EMBL:ESR40500.1};	O-methyltransferase	GO:0042409,caffeoyl-CoA O-methyltransferase activity; GO:0046872,metal ion binding; GO:0009809,lignin biosynthetic process; GO:0032259,methylation; GO:0003674,molecular_function; GO:0003824,catalytic activity; GO:0008168,methyltransferase activity; GO:0008171,O-methyltransferase activity; GO:0008757,S-adenosylmethionine-dependent methyltransferase activity; GO:0016740,transferase activity; GO:001…	PF01596.20:O-methyltransferase	--	--	--
Cs_ont_1g014320	1.3496	1.2785	1.079	1.6766	1.5503	1.0055	1.9062	1.5928	1.6137	2.5438	2.28	2.085	2.4241	2.0358	2.2028	3.2444	2.8331	2.8011	18828155	18830008	-	K20291 conserved oligomeric Golgi complex subunit 4 | (RefSeq) conserved oligomeric Golgi complex subunit 4 (A)	--	pentatricopeptide repeat-containing protein At1g52640, mitochondrial [Citrus sinensis]	PPR78_ARATH RecName: Full=Pentatricopeptide repeat-containing protein At1g52640, mitochondrial; Flags: Precursor;	A0A2H5QET4_CITUN SubName: Full=Uncharacterized protein {ECO:0000313|EMBL:GAY63111.1};	FOG: PPR repeat	GO:0005739,mitochondrion; GO:0005575,cellular_component; GO:0005622,intracellular anatomical structure; GO:0005737,cytoplasm; GO:0043226,organelle; GO:0043227,membrane-bounded organelle; GO:0043229,intracellular organelle; GO:0043231,intracellular membrane-bounded organelle; GO:0110165,cellular anatomical entity	PF13041.9:PPR repeat family	--	--	--
Cs_ont_1g014330	91.1284	84.286	92.9021	76.205	67.0841	58.3904	40.8112	39.3963	40.2454	47.1921	45.1461	43.6227	27.3813	27.6069	26.6372	26.9976	26.5411	26.5358	18836223	18838824	+	K08234 glyoxylase I family protein | (RefSeq) uncharacterized protein LOC102621772 isoform X1 (A)	--	uncharacterized protein LOC102630180 [Citrus sinensis]	GLYI4_ARATH RecName: Full=Glyoxylase I 4 {ECO:0000303|PubMed:30483284, ECO:0000303|PubMed:31652571}; Short=AtGLXI-like;4 {ECO:0000303|PubMed:30483284}; Short=AtGLYI4 {ECO:0000303|PubMed:21213008};	A0A067E2Y8_CITSI RecName: Full=VOC domain-containing protein {ECO:0000259|PROSITE:PS51819};	--	GO:0005737,cytoplasm; GO:0005886,plasma membrane; GO:0016829,lyase activity; GO:0140041,cellular detoxification of methylglyoxal; GO:0006952,defense response; GO:0009787,regulation of abscisic acid-activated signaling pathway; GO:2000022,regulation of jasmonic acid mediated signaling pathway; GO:2000031,regulation of salicylic acid mediated signaling pathway; GO:0009409,response to cold; GO:00094…	PF00903.28:Glyoxalase/Bleomycin resistance protein/Dioxygenase superfamily	--	--	--
Cs_ont_1g014340	1.6819	0.8587	0.9895	0.596	0.9338	0.4431	1.4275	1.3224	0.7607	3.0645	3.8869	2.7794	9.289	11.2256	13.1553	9.4921	7.4397	8.1481	18842215	18842727	-	--	--	uncharacterized protein LOC107177207 [Citrus sinensis]	--	V4STI6_CITCL SubName: Full=Uncharacterized protein {ECO:0000313|EMBL:ESR40476.1};	--	--	PF05553.14:Cotton fibre expressed protein	--	--	--
Cs_ont_1g014400	1.2768	1.0148	1.1216	0.8991	1.4541	1.0351	0.453	0.4315	0.4689	0.861	0.7112	0.6131	0.9897	1.2767	0.9232	0.6754	1.0969	0.6921	18884586	18886342	-	--	--	F-box protein At5g49610 [Citrus sinensis]	FB242_ARATH RecName: Full=Putative F-box protein At4g22180;	A0A067E1X8_CITSI RecName: Full=F-box domain-containing protein {ECO:0000259|Pfam:PF00646};	--	--	PF01344.28:Kelch motif	--	--	--
Cs_ont_1g014420	4.6124	4.2875	5.0704	3.5254	4.2682	3.1455	10.4127	10.4158	11.8625	8.9546	8.9456	10.761	6.8178	8.2068	7.3777	8.4928	8.1992	8.2054	18891097	18918517	-	--	--	--	--	--	--	--	--	--	--	--
Cs_ont_1g014570	1.7753	1.3984	2.2118	0.5033	1.1828	0.3368	1.2578	2.1678	1.82	2.9296	2.8884	2.2688	1.7287	1.2781	0.7152	2.1218	2.4259	2.0642	19086414	19088340	-	K09486 hypoxia up-regulated 1 | (RefSeq) heat shock 70 kDa protein 17 isoform X1 (A)	ko04141: Protein processing in endoplasmic reticulum	hypothetical protein KPL70_020689 [Citrus sinensis]	HSP7R_ARATH RecName: Full=Heat shock 70 kDa protein 17; AltName: Full=Heat shock protein 70-17; Short=AtHsp70-17; Flags: Precursor;	V4STG9_CITCL SubName: Full=Uncharacterized protein {ECO:0000313|EMBL:ESR40456.1}; Flags: Fragment;	Molecular chaperones GRP170/SIL1, HSP70 superfamily	GO:0005829,cytosol; GO:0005783,endoplasmic reticulum; GO:0034663,endoplasmic reticulum chaperone complex; GO:0005788,endoplasmic reticulum lumen; GO:0005794,Golgi apparatus; GO:0000325,plant-type vacuole; GO:0099503,secretory vesicle; GO:0005524,ATP binding; GO:0140662,NA; GO:0071456,cellular response to hypoxia; GO:1903298,negative regulation of hypoxia-induced intrinsic apoptotic signaling path…	PF00012.23:Hsp70 protein	--	--	--
Cs_ont_1g014600	5.3259	5.4172	4.2442	8.4676	7.5524	7.3275	9.8481	10.2263	8.5938	12.6784	11.9225	11.8304	24.7995	25.0011	22.7886	39.5271	42.478	40.3961	19127035	19129170	+	--	--	uncharacterized protein LOC102612810 [Citrus sinensis]	--	A0A067EPN0_CITSI SubName: Full=Uncharacterized protein {ECO:0000313|EMBL:KDO52866.1};	--	GO:0047661,amino-acid racemase activity; GO:0006807,nitrogen compound metabolic process; GO:0003674,molecular_function; GO:0003824,catalytic activity; GO:0016853,isomerase activity; GO:0016854,racemase and epimerase activity; GO:0016855,racemase and epimerase activity, acting on amino acids and derivatives; GO:0036361,racemase activity, acting on amino acids and derivatives; GO:0008150,biological…	PF01177.25:Asp/Glu/Hydantoin racemase	--	--	--
Cs_ont_1g014680	5.8088	4.5599	5.1692	6.4453	6.5481	5.3195	6.1035	6.1831	5.3985	5.2759	6.2104	6.0866	14.086	14.1345	13.4174	14.605	14.9209	13.6278	19205252	19211443	-	K14546 U3 small nucleolar RNA-associated protein 5 | (RefSeq) WD repeat-containing protein 43 (A)	ko03008: Ribosome biogenesis in eukaryotes	WD repeat-containing protein 43 [Citrus sinensis]	--	V4RZC8_CITCL RecName: Full=Utp12 domain-containing protein {ECO:0000259|Pfam:PF04003};	WD40 repeat-containing protein	GO:0005730,nucleolus; GO:0005575,cellular_component; GO:0005622,intracellular anatomical structure; GO:0005634,nucleus; GO:0031974,membrane-enclosed lumen; GO:0031981,nuclear lumen; GO:0043226,organelle; GO:0043227,membrane-bounded organelle; GO:0043228,non-membrane-bounded organelle; GO:0043229,intracellular organelle; GO:0043231,intracellular membrane-bounded organelle; GO:0043232,intracellular…	PF04003.15:Dip2/Utp12 Family	--	--	--
Cs_ont_1g014700	6.6434	7.394	7.5083	9.4699	9.6233	8.863	7.7373	7.9216	7.1843	7.9118	8.8275	9.3985	16.0613	16.5511	15.5548	16.1525	16.6595	15.8188	19217038	19221141	+	K07390 monothiol glutaredoxin | (RefSeq) monothiol glutaredoxin-S7, chloroplastic (A)	--	hypothetical protein CISIN_1g0308902mg [Citrus sinensis]	GRS15_ARATH RecName: Full=Monothiol glutaredoxin-S15, mitochondrial {ECO:0000303|PubMed:15170506}; Short=AtGrxS15 {ECO:0000303|PubMed:15170506}; Flags: Precursor;	A0A067ECG4_CITSI SubName: Full=Uncharacterized protein {ECO:0000313|EMBL:KDO52889.1};	Glutaredoxin-related protein	GO:0005829,cytosol; GO:0005759,mitochondrial matrix; GO:0005739,mitochondrion; GO:0051537,2 iron, 2 sulfur cluster binding; GO:0015036,disulfide oxidoreductase activity; GO:0097573,glutathione oxidoreductase activity; GO:0046872,metal ion binding; GO:0009249,protein lipoylation; GO:0003674,molecular_function; GO:0005488,binding; GO:0051536,iron-sulfur cluster binding; GO:0051540,metal cluster bin…	--	--	--	--
Cs_ont_1g014720	0.2735	0.2864	0.233	0.1491	0.2336	0.1774	0.0233	0.0195	0.0106	0.0072	0.0194	0.0309	0.0055	0.0053	0.0071	0.02	0.0092	0.0124	19227605	19234514	+	K21776 protein lin-54 | (RefSeq) protein tesmin/TSO1-like CXC 3 (A)	--	hypothetical protein KPL71_020818 [Citrus sinensis]	TSO1_ARATH RecName: Full=CRC domain-containing protein TSO1;	A0A2H5Q5X5_CITUN RecName: Full=CRC domain-containing protein {ECO:0000259|PROSITE:PS51634};	Metallothionein-like protein	GO:0005634,nucleus; GO:0003700,DNA-binding transcription factor activity; GO:0046872,metal ion binding; GO:0000976,transcription regulatory region sequence-specific DNA binding; GO:0010481,epidermal cell division; GO:0048444,floral organ morphogenesis; GO:0010235,guard mother cell cytokinesis; GO:0051302,regulation of cell division; GO:0009934,regulation of meristem structural organization; GO:00…	PF03638.18:Tesmin/TSO1-like CXC domain, cysteine-rich domain	CPP	TF	CPP
Cs_ont_1g014740	2.7444	2.9073	3.4165	2.7503	2.8268	3.1803	4.9766	4.8935	4.9613	3.5989	3.7652	3.9128	5.9873	5.5597	5.4277	6.7316	5.6453	6.2458	19250753	19256321	-	K02295 cryptochrome | (RefSeq) (6-4)DNA photolyase isoform X2 (A)	--	(6-4)DNA photolyase [Citrus sinensis]	UVR3_ARATH RecName: Full=(6-4)DNA photolyase; EC=4.1.99.13; AltName: Full=Protein UV repair defective 3;	A0A2H5Q669_CITUN RecName: Full=Photolyase/cryptochrome alpha/beta domain-containing protein {ECO:0000259|PROSITE:PS51645};	Deoxyribodipyrimidine photolyase/cryptochrome	GO:0005737,cytoplasm; GO:0005634,nucleus; GO:0003904,deoxyribodipyrimidine photo-lyase activity; GO:0003914,DNA (6-4) photolyase activity; GO:0003677,DNA binding; GO:0071949,FAD binding; GO:0032922,circadian regulation of gene expression; GO:0043153,entrainment of circadian clock by photoperiod; GO:0006290,pyrimidine dimer repair; GO:0009411,response to UV; GO:0003674,molecular_function; GO:00038…	PF03441.17:FAD binding domain of DNA photolyase	--	--	--
Cs_ont_1g014750	13.2154	14.1033	14.2417	17.0366	16.7421	15.5892	28.5628	28.2399	28.3479	18.9189	20.1272	18.6204	30.8979	30.4696	32.7838	28.3033	27.0494	27.4035	19257650	19261613	+	K00413 ubiquinol-cytochrome c reductase cytochrome c1 subunit | (RefSeq) cytochrome c1-2, heme protein, mitochondrial-like (A)	ko00190: Oxidative phosphorylation; ko01100: Metabolic pathways	cytochrome c1-2, heme protein, mitochondrial-like [Citrus sinensis]	CY11_SOLTU RecName: Full=Cytochrome c1-1, heme protein, mitochondrial; EC=7.1.1.8; AltName: Full=Complex III subunit 4-1; AltName: Full=Complex III subunit IV-1; AltName: Full=Cytochrome b-c1 complex subunit 4-1; AltName: Full=Ubiquinol-cytochrome-c reductase complex cytochrome c1 subunit 1; Short=Cytochrome c-1-1; Flags: Precursor;	V4SIG8_CITCL RecName: Full=Cytochrome c domain-containing protein {ECO:0000259|PROSITE:PS51007};	Cytochrome c1	GO:0016021,integral component of membrane; GO:0005743,mitochondrial inner membrane; GO:0070469,respirasome; GO:0020037,heme binding; GO:0046872,metal ion binding; GO:0008121,ubiquinol-cytochrome-c reductase activity; GO:0003674,molecular_function; GO:0005488,binding; GO:0046906,tetrapyrrole binding; GO:0097159,organic cyclic compound binding; GO:1901363,heterocyclic compound binding; GO:0043167,i…	PF02167.18:Cytochrome C1 family	--	--	--
Cs_ont_1g014770	17.7059	14.0552	13.1013	11.7863	9.5048	11.7534	11.1545	12.7592	10.0287	14.2257	11.4845	12.825	5.7612	5.062	5.517	7.6551	8.6115	7.8412	19279370	19279663	-	K20599 NB-LRR protein SUMM2 | (RefSeq) disease resistance protein SUMM2 (A)	ko04016: MAPK signaling pathway - plant	hypothetical protein CICLE_v10026835mg [Citrus clementina]	DRL2_ARATH RecName: Full=Probable disease resistance protein At1g12290;	V4SND5_CITCL SubName: Full=Uncharacterized protein {ECO:0000313|EMBL:ESR40420.1};	Apoptotic ATPase	GO:0005886,plasma membrane; GO:0043531,ADP binding; GO:0005524,ATP binding; GO:0006952,defense response; GO:0010942,positive regulation of cell death; GO:0000166,nucleotide binding; GO:0003674,molecular_function; GO:0005488,binding; GO:0017076,purine nucleotide binding; GO:0030554,adenyl nucleotide binding; GO:0032553,ribonucleotide binding; GO:0032555,purine ribonucleotide binding; GO:0032559,ad…	--	--	--	--
Cs_ont_1g014780	3.4342	3.5798	3.598	1.1392	1.4366	1.5866	1.3541	1.5231	1.2294	0.4367	0.5074	0.4319	3.4972	4.0926	3.5218	6.3142	4.5741	6.3816	19282656	19286467	-	--	--	uncharacterized protein LOC102618171 [Citrus sinensis]	--	A0A2H5Q5Y5_CITUN SubName: Full=Uncharacterized protein {ECO:0000313|EMBL:GAY60057.1};	--	--	PF04862.15:Protein of unknown function (DUF642)	--	--	--
Cs_ont_1g014800	10.2391	8.3903	7.0035	7.5237	7.0644	9.4743	6.9346	8.0649	7.1282	2.8886	2.2828	2.5216	0.6149	0.7453	1.0312	0.4713	0.1978	0.6101	19293290	19294244	-	--	--	uncharacterized protein LOC102618454 [Citrus sinensis]	--	A0A2H5Q5Y2_CITUN SubName: Full=Uncharacterized protein {ECO:0000313|EMBL:GAY60059.1};	--	--	--	--	--	--
Cs_ont_1g014840	0.193	0.1541	0.0954	0.2605	0.2678	0.276	0.7731	1.0837	0.8727	0.9003	1.0023	1.0123	0.4401	0.6133	0.5552	0.7321	0.6036	0.5585	19326225	19333527	-	--	--	protein ANTI-SILENCING 1-like isoform X2 [Citrus sinensis]	ASI1_ARATH RecName: Full=Protein ANTI-SILENCING 1 {ECO:0000303|PubMed:24003136}; AltName: Full=Protein INCREASE IN BONSAI METHYLATION 2 {ECO:0000303|PubMed:23934508}; AltName: Full=Protein SHOOT GROWTH 1 {ECO:0000303|PubMed:24404182};	A0A2H5Q5Z3_CITUN RecName: Full=BAH domain-containing protein {ECO:0000259|PROSITE:PS51038}; Flags: Fragment;	--	GO:0032991,protein-containing complex; GO:0003682,chromatin binding; GO:0003723,RNA binding; GO:0006325,chromatin organization; GO:1905642,negative regulation of DNA methylation; GO:0044030,regulation of DNA methylation; GO:0051570,regulation of histone H3-K9 methylation; GO:0031060,regulation of histone methylation; GO:0003674,molecular_function; GO:0005488,binding; GO:0003676,nucleic acid bindi…	PF01426.21:BAH domain	--	--	--
Cs_ont_1g014860	25.3169	24.2374	24.8176	28.7615	30.0244	28.2357	67.9452	68.1291	68.6925	79.7711	83.036	78.0485	34.0672	34.6538	30.3775	42.5704	43.1227	41.8648	19412303	19418325	-	--	--	uncharacterized protein LOC102621513 isoform X1 [Citrus sinensis]	--	V4RZ93_CITCL RecName: Full=AB hydrolase-1 domain-containing protein {ECO:0000259|Pfam:PF12697};	Predicted hydrolase/acyltransferase (alpha/beta hydrolase superfamily)	GO:0016021,integral component of membrane; GO:0003824,catalytic activity; GO:0003674,molecular_function; GO:0005575,cellular_component; GO:0016020,membrane; GO:0031224,intrinsic component of membrane; GO:0110165,cellular anatomical entity	PF12697.10:Alpha/beta hydrolase family	--	--	--
Cs_ont_1g014900	109.91	99.8299	107.381	84.7448	79.3159	88.1484	226.583	216.058	224.103	155.466	156.826	151.077	155.531	152.323	164.326	136.235	132.36	133.332	19477431	19479956	+	K18368 caffeoylshikimate esterase [EC:3.1.1.-] | (RefSeq) caffeoylshikimate esterase (A)	ko00940: Phenylpropanoid biosynthesis; ko01100: Metabolic pathways; ko01110: Biosynthesis of secondary metabolites	caffeoylshikimate esterase [Citrus sinensis]	CSE_ARATH RecName: Full=Caffeoylshikimate esterase; EC=3.1.1.-; AltName: Full=Lysophospholipase 2; Short=LysoPL2;	A0A067D7D1_CITSI RecName: Full=Hydrolase_4 domain-containing protein {ECO:0000259|Pfam:PF12146};	Lysophospholipase	GO:0005783,endoplasmic reticulum; GO:0005794,Golgi apparatus; GO:0016020,membrane; GO:0005634,nucleus; GO:0005886,plasma membrane; GO:0009506,plasmodesma; GO:0003846,2-acylglycerol O-acyltransferase activity; GO:0090430,caffeoyl-CoA: alcohol caffeoyl transferase activity; GO:0016787,hydrolase activity; GO:0016298,lipase activity; GO:0004622,lysophospholipase activity; GO:0009809,lignin biosynthet…	PF12146.11:Serine aminopeptidase, S33	--	--	--
Cs_ont_1g014910	23.487	27.8051	22.1801	16.0812	18.2328	16.8442	19.1137	20.0179	19.3113	49.9073	35.3283	38.5913	249.714	256.918	269.105	170.971	186.312	177.325	19487843	19493339	+	K03301 ATP:ADP antiporter, AAA family | (RefSeq) plastidic ATP/ADP-transporter (A)	--	plastidic ATP/ADP-transporter [Citrus sinensis]	TLC1_SOLTU RecName: Full=Plastidic ATP/ADP-transporter;	A0A2H5QCL9_CITUN RecName: Full=ADP,ATP carrier protein {ECO:0000256|RuleBase:RU363121};	--	GO:0031969,chloroplast membrane; GO:0016021,integral component of membrane; GO:0005524,ATP binding; GO:0005471,ATP:ADP antiporter activity; GO:0000166,nucleotide binding; GO:0003674,molecular_function; GO:0005488,binding; GO:0017076,purine nucleotide binding; GO:0030554,adenyl nucleotide binding; GO:0032553,ribonucleotide binding; GO:0032555,purine ribonucleotide binding; GO:0032559,adenyl ribonu…	PF03219.17:TLC ATP/ADP transporter	--	--	--
Cs_ont_1g014920	0.2491	0.109	0.1552	0.9415	0.1844	0.4463	0.5515	0.8525	0.751	0.2398	0.2609	0.2378	0.8084	0.8842	0.8027	0.8033	0.7854	0.8045	19494384	19496826	+	--	--	coleoptile phototropism protein 1 [Citrus sinensis]	NPH3_ORYSJ RecName: Full=Coleoptile phototropism protein 1; AltName: Full=BTB/POZ domain-containing protein CPT1; AltName: Full=Non-phototropic hypocotyl 3-like protein; Short=NPH3-like protein;	A0A2H5QCL0_CITUN RecName: Full=NPH3 domain-containing protein {ECO:0000259|PROSITE:PS51649};	--	GO:0016567,protein ubiquitination; GO:0006464,cellular protein modification process; GO:0006807,nitrogen compound metabolic process; GO:0008150,biological_process; GO:0008152,metabolic process; GO:0009987,cellular process; GO:0019538,protein metabolic process; GO:0032446,protein modification by small protein conjugation; GO:0036211,protein modification process; GO:0043170,macromolecule metabolic …	PF03000.17:NPH3 family	--	--	--
Cs_ont_1g014970	4.8755	4.5547	4.6068	6.8753	6.0324	6.5386	12.6345	12.5927	12.1682	11.2151	12.3646	11.8895	4.3447	4.6012	3.9998	7.0408	8.0134	7.4311	19533212	19536361	+	--	--	uncharacterized protein LOC102623963 [Citrus sinensis]	--	A0A2H5QCR7_CITUN SubName: Full=Uncharacterized protein {ECO:0000313|EMBL:GAY62371.1};	--	GO:0016021,integral component of membrane; GO:0005575,cellular_component; GO:0016020,membrane; GO:0031224,intrinsic component of membrane; GO:0110165,cellular anatomical entity	PF11145.11:Protein of unknown function (DUF2921)	--	--	--
Cs_ont_1g014990	2.7751	2.553	2.9793	3.129	3.5455	3.6892	2.1645	2.0566	2.9477	4.0005	4.6642	3.9259	6.5127	6.6928	5.9389	17.1396	15.5377	14.611	19550154	19551559	+	K05681 ATP-binding cassette, subfamily G (WHITE), member 2 | (RefSeq) ABC transporter G family member 9-like (A)	ko02010: ABC transporters	ABC transporter G family member 40 [Citrus sinensis]	PDR1_NICPL RecName: Full=Pleiotropic drug resistance protein 1; AltName: Full=NpPDR1;	A0A2H5QCK1_CITUN SubName: Full=Uncharacterized protein {ECO:0000313|EMBL:GAY62370.1};	Pleiotropic drug resistance proteins (PDR1-15), ABC superfamily	GO:0016021,integral component of membrane; GO:0005886,plasma membrane; GO:0140359,ABC-type transporter activity; GO:0005524,ATP binding; GO:0006952,defense response; GO:0003674,molecular_function; GO:0003824,catalytic activity; GO:0005215,transporter activity; GO:0015399,primary active transmembrane transporter activity; GO:0016462,pyrophosphatase activity; GO:0016787,hydrolase activity; GO:00168…	PF14510.9:ABC-transporter N-terminal	--	--	--
Cs_ont_1g015000	5.5572	4.8708	5.1365	6.8789	6.6728	7.3895	8.4873	10.0738	8.7691	20.8516	28.6591	24.0496	1.0731	0.8146	0.5364	2.1238	1.7863	1.4197	19566598	19575203	+	K05681 ATP-binding cassette, subfamily G (WHITE), member 2 | (RefSeq) ABC transporter G family member 14 (A)	ko02010: ABC transporters	pleiotropic drug resistance protein 1-like [Citrus sinensis]	PDR1_TOBAC RecName: Full=Pleiotropic drug resistance protein 1; AltName: Full=NtPDR1;	V4ULV4_CITCL SubName: Full=Uncharacterized protein {ECO:0000313|EMBL:ESR40384.1};	Pleiotropic drug resistance proteins (PDR1-15), ABC superfamily	GO:0016021,integral component of membrane; GO:0140359,ABC-type transporter activity; GO:0005524,ATP binding; GO:0003674,molecular_function; GO:0003824,catalytic activity; GO:0005215,transporter activity; GO:0015399,primary active transmembrane transporter activity; GO:0016462,pyrophosphatase activity; GO:0016787,hydrolase activity; GO:0016817,hydrolase activity, acting on acid anhydrides; GO:0016…	PF01061.27:ABC-2 type transporter	--	--	--
Cs_ont_1g015010	0.014	0.0102	0	0	0	0.0332	0.031	0.0486	0.0211	0.0361	0.0453	0.054	0.3192	0.3153	0.3317	0.1994	0.2118	0.2654	19597531	19606429	+	K05681 ATP-binding cassette, subfamily G (WHITE), member 2 | (RefSeq) ABC transporter G family member 22 isoform X2 (A)	ko02010: ABC transporters	pleiotropic drug resistance protein 1-like [Citrus sinensis]	PDR1_TOBAC RecName: Full=Pleiotropic drug resistance protein 1; AltName: Full=NtPDR1;	A0A2H5QCJ4_CITUN SubName: Full=Uncharacterized protein {ECO:0000313|EMBL:GAY62357.1};	Pleiotropic drug resistance proteins (PDR1-15), ABC superfamily	GO:0016021,integral component of membrane; GO:0140359,ABC-type transporter activity; GO:0005524,ATP binding; GO:0003674,molecular_function; GO:0003824,catalytic activity; GO:0005215,transporter activity; GO:0015399,primary active transmembrane transporter activity; GO:0016462,pyrophosphatase activity; GO:0016787,hydrolase activity; GO:0016817,hydrolase activity, acting on acid anhydrides; GO:0016…	PF01061.27:ABC-2 type transporter	--	--	--
Cs_ont_1g015020	0.4277	0.104	0.333	0.0631	0.2968	0.169	0.6707	0.6429	0.8059	0.294	0.3294	0.3926	1.3993	1.2027	1.0408	1.0141	1.7325	1.4754	19613533	19616383	+	K05681 ATP-binding cassette, subfamily G (WHITE), member 2 | (RefSeq) ABC transporter G family member 21 isoform X2 (A)	ko02010: ABC transporters	ABC transporter G family member 40 [Citrus sinensis]	PDR1_NICPL RecName: Full=Pleiotropic drug resistance protein 1; AltName: Full=NpPDR1;	A0A2H5QDQ0_CITUN SubName: Full=Uncharacterized protein {ECO:0000313|EMBL:GAY62355.1};	Pleiotropic drug resistance proteins (PDR1-15), ABC superfamily	GO:0016021,integral component of membrane; GO:0005886,plasma membrane; GO:0140359,ABC-type transporter activity; GO:0005524,ATP binding; GO:0006952,defense response; GO:0003674,molecular_function; GO:0003824,catalytic activity; GO:0005215,transporter activity; GO:0015399,primary active transmembrane transporter activity; GO:0016462,pyrophosphatase activity; GO:0016787,hydrolase activity; GO:00168…	PF14510.9:ABC-transporter N-terminal	--	--	--
Cs_ont_1g015040	4.2143	3.144	3.1729	3.021	3.0811	2.7463	6.0188	8.0795	7.1781	7.7307	8.1483	5.1391	8.7406	11.7009	9.1364	8.5135	13.9907	10.9097	19654654	19656816	+	K05681 ATP-binding cassette, subfamily G (WHITE), member 2 | (RefSeq) ABC transporter G family member 21 isoform X2 (A)	ko02010: ABC transporters	ABC transporter G family member 40 [Citrus sinensis]	PDR1_TOBAC RecName: Full=Pleiotropic drug resistance protein 1; AltName: Full=NtPDR1;	A0A067F444_CITSI SubName: Full=Uncharacterized protein {ECO:0000313|EMBL:KDO58227.1};	Pleiotropic drug resistance proteins (PDR1-15), ABC superfamily	GO:0016021,integral component of membrane; GO:0140359,ABC-type transporter activity; GO:0005524,ATP binding; GO:0003674,molecular_function; GO:0003824,catalytic activity; GO:0005215,transporter activity; GO:0015399,primary active transmembrane transporter activity; GO:0016462,pyrophosphatase activity; GO:0016787,hydrolase activity; GO:0016817,hydrolase activity, acting on acid anhydrides; GO:0016…	PF00005.30:ABC transporter	--	--	--
Cs_ont_1g015060	3.6995	2.6748	2.8055	2.166	3.0811	3.2041	6.553	8.6151	7.7601	5.8063	7.1967	6.1669	5.8355	6.7793	5.4429	5.0806	6.3825	5.4974	19675390	19693452	+	K05681 ATP-binding cassette, subfamily G (WHITE), member 2 | (RefSeq) ABC transporter G family member 21 isoform X2 (A)	ko02010: ABC transporters	ABC transporter G family member 40 [Citrus sinensis]	PDR1_PETAX RecName: Full=Pleiotropic drug resistance protein 1 {ECO:0000303|PubMed:22398443}; Short=PaPDR1 {ECO:0000303|PubMed:25683808}; AltName: Full=ABC transporter G family PDR1 {ECO:0000305}; AltName: Full=Strigolactone transporter {ECO:0000305};	A0A067EWI0_CITSI SubName: Full=Uncharacterized protein {ECO:0000313|EMBL:KDO58225.1};	Pleiotropic drug resistance proteins (PDR1-15), ABC superfamily	GO:0016021,integral component of membrane; GO:0005886,plasma membrane; GO:0140359,ABC-type transporter activity; GO:0005524,ATP binding; GO:0009914,hormone transport; GO:2000032,regulation of secondary shoot formation; GO:0003674,molecular_function; GO:0003824,catalytic activity; GO:0005215,transporter activity; GO:0015399,primary active transmembrane transporter activity; GO:0016462,pyrophosphat…	PF00005.30:ABC transporter	--	--	--
Cs_ont_1g015070	55.4892	52.5608	52.8749	64.5237	70.2759	68.3584	73.9961	84.8473	72.5167	123.008	133.453	133.049	271.767	281.162	262.991	249.781	267.182	231.517	19707032	19708781	+	K05681 ATP-binding cassette, subfamily G (WHITE), member 2 | (RefSeq) ABC transporter G family member 21 isoform X2 (A)	ko02010: ABC transporters	hypothetical protein CISIN_1g000512mg [Citrus sinensis]	PDR1_TOBAC RecName: Full=Pleiotropic drug resistance protein 1; AltName: Full=NtPDR1;	A0A067F4X8_CITSI RecName: Full=ABC transporter domain-containing protein {ECO:0000259|PROSITE:PS50893};	Pleiotropic drug resistance proteins (PDR1-15), ABC superfamily	GO:0016021,integral component of membrane; GO:0140359,ABC-type transporter activity; GO:0005524,ATP binding; GO:0003674,molecular_function; GO:0003824,catalytic activity; GO:0005215,transporter activity; GO:0015399,primary active transmembrane transporter activity; GO:0016462,pyrophosphatase activity; GO:0016787,hydrolase activity; GO:0016817,hydrolase activity, acting on acid anhydrides; GO:0016…	PF00005.30:ABC transporter	--	--	--
Cs_ont_1g015200	9.0313	9.4167	9.2967	11.2248	9.341	9.8593	4.3317	5.3381	4.7424	5.2564	5.1875	5.1923	24.0645	23.467	23.6217	19.5554	20.0747	19.5985	19875541	19880603	-	K00837 aromatic aminotransferase [EC:2.6.1.-] | (RefSeq) aromatic aminotransferase ISS1 (A)	ko00270: Cysteine and methionine metabolism; ko00380: Tryptophan metabolism; ko01100: Metabolic pathways	aromatic aminotransferase ISS1 [Citrus sinensis]	ISS1_ARATH RecName: Full=Aromatic aminotransferase ISS1 {ECO:0000303|PubMed:26163189}; EC=2.6.1.27 {ECO:0000269|PubMed:26163189}; EC=2.6.1.5 {ECO:0000269|PubMed:26163189}; EC=2.6.1.88 {ECO:0000269|PubMed:23377040, ECO:0000269|PubMed:26163189}; AltName: Full=Methionine aminotransferase ISS1 {ECO:0000305}; AltName: Full=Phenylalanine aminotransferase ISS1 {ECO:0000305}; AltName: Full=Protein INDOLE…	A0A2H5Q3M2_CITUN RecName: Full=Aminotran_1_2 domain-containing protein {ECO:0000259|Pfam:PF00155};	Kynurenine aminotransferase, glutamine transaminase K	GO:0005737,cytoplasm; GO:0005829,cytosol; GO:0005739,mitochondrion; GO:0050362,L-tryptophan:2-oxoglutarate aminotransferase activity; GO:0004838,L-tyrosine:2-oxoglutarate aminotransferase activity; GO:0010326,methionine-oxo-acid transaminase activity; GO:0030170,pyridoxal phosphate binding; GO:0008483,transaminase activity; GO:0009072,aromatic amino acid family metabolic process; GO:0009851,auxin…	PF00155.24:Aminotransferase class I and II	--	--	--
Cs_ont_1g015260	14.0556	18.4129	20.121	23.8987	22.3612	21.3661	64.5158	64.8104	54.9736	30.5263	35.1066	33.1445	41.008	40.2784	39.5263	62.2257	55.1189	52.0473	19953788	19955308	-	K14484 auxin-responsive protein IAA | (RefSeq) auxin-responsive protein IAA1 (A)	ko04075: Plant hormone signal transduction	hypothetical protein CUMW_136410 [Citrus unshiu]	IAA17_ARATH RecName: Full=Auxin-responsive protein IAA17; AltName: Full=Auxin response 3; AltName: Full=Indoleacetic acid-induced protein 17;	A0A2H5PH81_CITUN RecName: Full=Auxin-responsive protein {ECO:0000256|RuleBase:RU004549};	--	GO:0005634,nucleus; GO:0003700,DNA-binding transcription factor activity; GO:0042802,identical protein binding; GO:0009734,auxin-activated signaling pathway; GO:1900057,positive regulation of leaf senescence; GO:0009733,response to auxin; GO:0003674,molecular_function; GO:0140110,transcription regulator activity; GO:0005488,binding; GO:0005515,protein binding; GO:0007154,cell communication; GO:00…	PF02309.19:AUX/IAA family	AUX/IAA	TR	AUX/IAA
Cs_ont_1g015270	0.8996	0.9146	0.8774	1.1592	0.7946	1.0774	5.6435	5.3713	4.5209	2.3055	3.6036	2.7631	0.0214	0	0.0549	0.3879	0.1791	0.1441	19960338	19963450	-	K14484 auxin-responsive protein IAA | (RefSeq) auxin-induced protein AUX22-like (A)	ko04075: Plant hormone signal transduction	hypothetical protein CICLE_v10026400mg [Citrus clementina]	AUX22_SOYBN RecName: Full=Auxin-induced protein AUX22;	V4SN66_CITCL RecName: Full=Auxin-responsive protein {ECO:0000256|RuleBase:RU004549};	--	GO:0005634,nucleus; GO:0009734,auxin-activated signaling pathway; GO:0006355,regulation of transcription, DNA-templated; GO:0007154,cell communication; GO:0007165,signal transduction; GO:0008150,biological_process; GO:0009719,response to endogenous stimulus; GO:0009725,response to hormone; GO:0009733,response to auxin; GO:0009755,hormone-mediated signaling pathway; GO:0009987,cellular process; GO…	PF02309.19:AUX/IAA family	AUX/IAA	TR	AUX/IAA
Cs_ont_1g015290	19.0871	16.75	17.2995	17.6686	16.1407	17.8087	22.0073	22.6611	23.0991	19.2691	20.0647	20.2896	11.2825	11.5871	9.709	12.4863	11.4563	11.9868	19974863	19978726	+	K13148 integrator complex subunit 11 [EC:3.1.27.-] | (RefSeq) cleavage and polyadenylation specificity factor subunit 3-II (A)	--	RING-type domain-containing protein [Citrus sinensis]	RING1_ARATH RecName: Full=E3 ubiquitin-protein ligase At1g12760; EC=2.3.2.27; AltName: Full=RING finger protein At1g12760; AltName: Full=RING-type E3 ubiquitin transferase At1g12760 {ECO:0000305};	A0A2H5PH92_CITUN SubName: Full=Uncharacterized protein {ECO:0000313|EMBL:GAY51718.1};	FOG: Predicted E3 ubiquitin ligase	GO:0016021,integral component of membrane; GO:0046872,metal ion binding; GO:0004842,ubiquitin-protein transferase activity; GO:0003674,molecular_function; GO:0005488,binding; GO:0043167,ion binding; GO:0043169,cation binding; GO:0003824,catalytic activity; GO:0016740,transferase activity; GO:0019787,ubiquitin-like protein transferase activity; GO:0140096,catalytic activity, acting on a protein; G…	--	--	--	--
Cs_ont_1g015340	61.3706	57.8601	62.1219	95.2369	92.1375	86.8046	62.8432	64.3061	73.0372	63.1013	55.6117	63.3113	16.7478	20.3364	15.4313	18.276	18.1154	17.9325	20060400	20061467	+	--	--	F-box/kelch-repeat protein At1g15670-like [Citrus sinensis]	FK126_ARATH RecName: Full=F-box/kelch-repeat protein At1g15670;	A0A2H5PH57_CITUN RecName: Full=F-box domain-containing protein {ECO:0000259|SMART:SM00256};	FOG: Kelch repeat	GO:0005829,cytosol; GO:0080037,negative regulation of cytokinin-activated signaling pathway; GO:2000762,regulation of phenylpropanoid metabolic process; GO:0007154,cell communication; GO:0007165,signal transduction; GO:0008150,biological_process; GO:0009719,response to endogenous stimulus; GO:0009725,response to hormone; GO:0009735,response to cytokinin; GO:0009736,cytokinin-activated signaling p…	PF01344.28:Kelch motif	--	--	--
Cs_ont_1g015360	0.6699	0.8329	0.8437	0.7199	0.7621	0.9722	0.4012	0.5485	0.4967	1.0533	1.2486	1.2945	1.0693	0.8812	0.7852	1.4062	1.6881	1.3639	20092231	20094849	-	K13459 disease resistance protein RPS2 | (RefSeq) probable disease resistance protein At5g63020 (A)	ko04626: Plant-pathogen interaction	probable disease resistance protein At1g61300 [Citrus sinensis]	UNI_ARATH RecName: Full=Disease resistance protein UNI {ECO:0000305}; AltName: Full=Protein UNI {ECO:0000303|PubMed:18315541};	V4ULQ2_CITCL RecName: Full=NB-ARC domain-containing protein {ECO:0000259|Pfam:PF00931};	Apoptotic ATPase	GO:0043531,ADP binding; GO:0005524,ATP binding; GO:0006952,defense response; GO:0000166,nucleotide binding; GO:0003674,molecular_function; GO:0005488,binding; GO:0017076,purine nucleotide binding; GO:0030554,adenyl nucleotide binding; GO:0032553,ribonucleotide binding; GO:0032555,purine ribonucleotide binding; GO:0032559,adenyl ribonucleotide binding; GO:0036094,small molecule binding; GO:0043167…	PF00931.25:NB-ARC domain	--	--	--
Cs_ont_1g015390	0.5514	0.5059	0.4339	0.2364	0.3703	0.3234	0.7975	0.7404	0.8447	0.5595	0.7645	0.9406	0.9567	0.9003	0.8598	1.202	1.5307	1.3787	20108397	20111919	-	K13459 disease resistance protein RPS2 | (RefSeq) probable disease resistance protein At5g63020 (A)	ko04626: Plant-pathogen interaction	putative disease resistance protein [Citrus sinensis]	UNI_ARATH RecName: Full=Disease resistance protein UNI {ECO:0000305}; AltName: Full=Protein UNI {ECO:0000303|PubMed:18315541};	V4ULQ2_CITCL RecName: Full=NB-ARC domain-containing protein {ECO:0000259|Pfam:PF00931};	Apoptotic ATPase	GO:0043531,ADP binding; GO:0005524,ATP binding; GO:0006952,defense response; GO:0000166,nucleotide binding; GO:0003674,molecular_function; GO:0005488,binding; GO:0017076,purine nucleotide binding; GO:0030554,adenyl nucleotide binding; GO:0032553,ribonucleotide binding; GO:0032555,purine ribonucleotide binding; GO:0032559,adenyl ribonucleotide binding; GO:0036094,small molecule binding; GO:0043167…	PF00931.25:NB-ARC domain	--	--	--
Cs_ont_1g015400	10.3692	10.3452	10.9685	9.3597	8.5543	8.0418	10.0715	15.7454	11.2086	13.3177	13.0217	15.196	1.3827	0.9537	1.6748	3.062	1.6709	2.7574	20111670	20112625	+	--	--	--	--	--	--	--	--	--	--	--
Cs_ont_1g015420	34.323	33.2022	33.5973	33.9563	33.9203	36.4163	49.3075	50.0678	48.158	38.133	42.5813	41.0535	23.5743	23.8389	21.4939	28.4184	29.2733	27.9942	20118098	20123956	-	--	--	uncharacterized protein LOC102612096 [Citrus sinensis]	--	A0A067DHA8_CITSI RecName: Full=Glycos_transf_1 domain-containing protein {ECO:0000259|Pfam:PF00534};	Glycosyltransferase	GO:0016021,integral component of membrane; GO:0016757,transferase activity, transferring glycosyl groups; GO:0003674,molecular_function; GO:0003824,catalytic activity; GO:0016740,transferase activity; GO:0005575,cellular_component; GO:0016020,membrane; GO:0031224,intrinsic component of membrane; GO:0110165,cellular anatomical entity	PF16994.8:Glycosyl-transferase family 4	--	--	--
Cs_ont_1g015550	4.7933	3.2981	2.9108	2.8844	3.2639	2.1447	1.8022	2.6353	2.1816	2.1454	3.595	2.3913	1.2783	1.0174	1.2752	1.1581	2.6142	1.9916	20381913	20382230	-	--	--	YTH domain-containing protein 1-like [Citrus sinensis]	--	A0A067D995_CITSI SubName: Full=Uncharacterized protein {ECO:0000313|EMBL:KDO39418.1};	--	--	--	--	--	--
Cs_ont_1g015760	0	0.1896	0.1687	0.5758	0.406	0.6165	0.4677	0.6764	0.392	0.5698	0.6309	0.3222	0.689	0.5605	1.08	1.5721	1.0248	1.5458	20766460	20768066	-	K11699 RNA-dependent RNA polymerase [EC:2.7.7.48] | (RefSeq) RNA-dependent RNA polymerase 6-like isoform X1 (A)	--	RNA-dependent RNA polymerase 6 [Citrus sinensis]	RDR6_ARATH RecName: Full=RNA-dependent RNA polymerase 6; Short=AtRDRP6; EC=2.7.7.48; AltName: Full=Protein SILENCING DEFECTIVE 1; AltName: Full=Protein SUPPRESSOR OF GENE SILENCING 2; AltName: Full=RNA-directed RNA polymerase 6;	A0A067EC92_CITSI RecName: Full=RNA-dependent RNA polymerase {ECO:0000256|RuleBase:RU363098}; EC=2.7.7.48 {ECO:0000256|RuleBase:RU363098}; Flags: Fragment;	RNA-directed RNA polymerase QDE-1 required for posttranscriptional gene silencing and RNA interference	GO:0031380,nuclear RNA-directed RNA polymerase complex; GO:0005634,nucleus; GO:0003887,DNA-directed DNA polymerase activity; GO:0003723,RNA binding; GO:0003968,RNA-directed 5'-3' RNA polymerase activity; GO:0051607,defense response to virus; GO:0031047,gene silencing by RNA; GO:0048467,gynoecium development; GO:0048366,leaf development; GO:0010492,maintenance of shoot apical meristem identity; GO…	PF05183.15:RNA dependent RNA polymerase	--	--	--
Cs_ont_1g015770	0.3006	0.2193	0.3815	0.7102	0.3709	1.0561	0.7766	1.2051	1.1583	0.5857	0.7102	0.736	1.4951	1.3026	1.4465	1.4733	2.37	1.7065	20768151	20769011	-	K11699 RNA-dependent RNA polymerase [EC:2.7.7.48] | (RefSeq) RNA-dependent RNA polymerase 6-like isoform X1 (A)	--	hypothetical protein CISIN_1g048783mg, partial [Citrus sinensis]	RDR6_ARATH RecName: Full=RNA-dependent RNA polymerase 6; Short=AtRDRP6; EC=2.7.7.48; AltName: Full=Protein SILENCING DEFECTIVE 1; AltName: Full=Protein SUPPRESSOR OF GENE SILENCING 2; AltName: Full=RNA-directed RNA polymerase 6;	A0A067EC92_CITSI RecName: Full=RNA-dependent RNA polymerase {ECO:0000256|RuleBase:RU363098}; EC=2.7.7.48 {ECO:0000256|RuleBase:RU363098}; Flags: Fragment;	RNA-directed RNA polymerase QDE-1 required for posttranscriptional gene silencing and RNA interference	GO:0031380,nuclear RNA-directed RNA polymerase complex; GO:0005634,nucleus; GO:0003887,DNA-directed DNA polymerase activity; GO:0003723,RNA binding; GO:0003968,RNA-directed 5'-3' RNA polymerase activity; GO:0051607,defense response to virus; GO:0031047,gene silencing by RNA; GO:0048467,gynoecium development; GO:0048366,leaf development; GO:0010492,maintenance of shoot apical meristem identity; GO…	PF05183.15:RNA dependent RNA polymerase	--	--	--
Cs_ont_1g015790	0.2674	0.1114	0.1983	0.4737	0.3181	0.4227	0.7611	0.689	0.6334	0.5909	0.7061	1.1782	1.0497	0.9452	0.8847	1.6303	1.3549	1.8167	20769610	20770362	-	K11699 RNA-dependent RNA polymerase [EC:2.7.7.48] | (RefSeq) RNA-dependent RNA polymerase 6-like isoform X1 (A)	--	RNA-dependent RNA polymerase 6 [Citrus sinensis]	RDR6_ARATH RecName: Full=RNA-dependent RNA polymerase 6; Short=AtRDRP6; EC=2.7.7.48; AltName: Full=Protein SILENCING DEFECTIVE 1; AltName: Full=Protein SUPPRESSOR OF GENE SILENCING 2; AltName: Full=RNA-directed RNA polymerase 6;	A0A067EC92_CITSI RecName: Full=RNA-dependent RNA polymerase {ECO:0000256|RuleBase:RU363098}; EC=2.7.7.48 {ECO:0000256|RuleBase:RU363098}; Flags: Fragment;	RNA-directed RNA polymerase QDE-1 required for posttranscriptional gene silencing and RNA interference	GO:0031380,nuclear RNA-directed RNA polymerase complex; GO:0005634,nucleus; GO:0003887,DNA-directed DNA polymerase activity; GO:0003723,RNA binding; GO:0003968,RNA-directed 5'-3' RNA polymerase activity; GO:0051607,defense response to virus; GO:0031047,gene silencing by RNA; GO:0048467,gynoecium development; GO:0048366,leaf development; GO:0010492,maintenance of shoot apical meristem identity; GO…	--	--	--	--
Cs_ont_1g015820	5.043	4.7122	5.0413	4.6218	4.6419	4.4621	3.0654	3.2853	2.8436	3.2973	3.821	3.4928	7.6471	7.0323	7.7867	7.2133	7.3818	7.164	20778561	20782319	+	K00609 aspartate carbamoyltransferase catalytic subunit [EC:2.1.3.2] | (RefSeq) aspartate carbamoyltransferase 2, chloroplastic (A)	ko00240: Pyrimidine metabolism; ko00250: Alanine, aspartate and glutamate metabolism; ko01100: Metabolic pathways; ko01240: Biosynthesis of cofactors	aspartate carbamoyltransferase 2, chloroplastic [Citrus sinensis]	PYRB2_PEA RecName: Full=Aspartate carbamoyltransferase 2, chloroplastic; EC=2.1.3.2; AltName: Full=Aspartate transcarbamylase 2; Short=ATCase 2; Flags: Precursor;	A0A2H5Q5G2_CITUN RecName: Full=Aspartate carbamoyltransferase {ECO:0000256|ARBA:ARBA00013008}; EC=2.1.3.2 {ECO:0000256|ARBA:ARBA00013008};	Multifunctional pyrimidine synthesis protein CAD (includes carbamoyl-phophate synthetase, aspartate transcarbamylase, and glutamine amidotransferase)	GO:0009507,chloroplast; GO:0016597,amino acid binding; GO:0004070,aspartate carbamoyltransferase activity; GO:0006207,'de novo' pyrimidine nucleobase biosynthetic process; GO:0044205,'de novo' UMP biosynthetic process; GO:0006520,cellular amino acid metabolic process; GO:0003674,molecular_function; GO:0005488,binding; GO:0031406,carboxylic acid binding; GO:0043167,ion binding; GO:0043168,anion bi…	PF02729.24:Aspartate/ornithine carbamoyltransferase, carbamoyl-P binding domain	--	--	--
Cs_ont_1g015830	2.1948	2.5671	1.7646	1.1619	2.0991	1.3541	0.0444	0.0186	0	0.1794	0.099	0.0885	0.2417	0.1907	0.2561	0.0762	0.1231	0.0236	20787361	20791178	-	--	--	multicopper oxidase LPR1-like [Citrus sinensis]	LPR1_ARATH RecName: Full=Multicopper oxidase LPR1; EC=1.-.-.-; AltName: Full=Protein LOW PHOSPHATE ROOT 1; Flags: Precursor;	A0A2H5Q5H0_CITUN SubName: Full=Uncharacterized protein {ECO:0000313|EMBL:GAY59890.1};	--	GO:0005783,endoplasmic reticulum; GO:0005789,endoplasmic reticulum membrane; GO:0005507,copper ion binding; GO:0016491,oxidoreductase activity; GO:0016682,oxidoreductase activity, acting on diphenols and related substances as donors, oxygen as acceptor; GO:0016036,cellular response to phosphate starvation; GO:0010073,meristem maintenance; GO:0003674,molecular_function; GO:0005488,binding; GO:0043…	PF07731.17:Multicopper oxidase	--	--	--
Cs_ont_1g015920	2.92	3.1216	2.99	2.4097	1.5546	1.7706	0	0	0	0	0	0	0.9423	0.8699	1.3294	0.8537	0.6307	0.8104	20827435	20828153	+	--	--	Thionin-like protein 2 [Citrus sinensis]	THNL2_ARATH RecName: Full=Thionin-like protein 2; Flags: Precursor;	A0A067E0U0_CITSI SubName: Full=Uncharacterized protein {ECO:0000313|EMBL:KDO48839.1};	--	GO:0005576,extracellular region; GO:0006952,defense response; GO:0006950,response to stress; GO:0008150,biological_process; GO:0050896,response to stimulus; GO:0005575,cellular_component; GO:0110165,cellular anatomical entity	PF14861.9:Plant antimicrobial peptide	--	--	--
Cs_ont_1g015940	1.0726	1.0461	1.243	1.348	0.9694	1.1239	1.0631	1.2979	1.1094	0.6946	0.7379	0.6595	0.4309	0.5892	0.3266	0.2839	0.5408	0.6591	20859794	20863722	+	--	--	F-box/FBD/LRR-repeat protein At3g26920-like [Citrus sinensis]	FBD21_ARATH RecName: Full=FBD-associated F-box protein At5g56370;	A0A2H5Q5H2_CITUN RecName: Full=F-box domain-containing protein {ECO:0000259|Pfam:PF00646}; Flags: Fragment;	--	--	PF00646.36:F-box domain	--	--	--
Cs_ont_1g015970	38.8178	38.5562	38.7138	37.5772	39.21	37.662	40.9185	41.5014	41.3405	56.6092	57.9007	58.1404	85.3357	83.7604	84.9362	93.9993	95.8058	95.0602	20872947	20883565	-	K17302 coatomer subunit beta' | (RefSeq) coatomer subunit beta'-2-like (A)	--	Coatomer subunit beta'-2 [Citrus sinensis]	COB22_ARATH RecName: Full=Coatomer subunit beta'-2; AltName: Full=Beta'-coat protein 2; Short=Beta'-COP 2;	A0A067ECA8_CITSI RecName: Full=Coatomer subunit beta' {ECO:0000256|PIRNR:PIRNR005567};	Vesicle coat complex COPI, beta' subunit	GO:0030126,COPI vesicle coat; GO:0000139,Golgi membrane; GO:0005198,structural molecule activity; GO:0006888,endoplasmic reticulum to Golgi vesicle-mediated transport; GO:0006891,intra-Golgi vesicle-mediated transport; GO:0006886,intracellular protein transport; GO:0006890,retrograde vesicle-mediated transport, Golgi to endoplasmic reticulum; GO:0003674,molecular_function; GO:0006810,transport; G…	PF04053.17:Coatomer WD associated region	--	--	--
Cs_ont_1g016000	5.2276	4.0943	4.4421	4.275	5.8719	4.7044	16.0797	15.2885	13.9439	14.4495	12.7577	14.3186	7.7049	7.0809	7.3706	6.4309	6.1289	5.8374	20888593	20914587	-	K17302 coatomer subunit beta' | (RefSeq) coatomer subunit beta'-2-like (A)	--	coatomer subunit beta'-2-like [Citrus sinensis]	COB21_ARATH RecName: Full=Coatomer subunit beta'-1; AltName: Full=Beta'-coat protein 1; Short=Beta'-COP 1;	A0A067ED64_CITSI SubName: Full=Uncharacterized protein {ECO:0000313|EMBL:KDO48856.1};	Vesicle coat complex COPI, beta' subunit	GO:0030126,COPI vesicle coat; GO:0000139,Golgi membrane; GO:0005739,mitochondrion; GO:0005198,structural molecule activity; GO:0006888,endoplasmic reticulum to Golgi vesicle-mediated transport; GO:0006891,intra-Golgi vesicle-mediated transport; GO:0006886,intracellular protein transport; GO:0006890,retrograde vesicle-mediated transport, Golgi to endoplasmic reticulum; GO:0003674,molecular_functio…	PF00400.35:WD domain, G-beta repeat	--	--	--
Cs_ont_1g016030	1.5613	1.9178	1.9337	2.1354	2.6994	1.4723	5.0639	5.3209	5.74	4.3504	4.1018	4.6472	2.4735	3.0606	2.6482	3.9751	4.0667	2.9193	20931273	20932571	-	--	--	putative uncharacterized protein DDB_G0271606 [Citrus clementina]	--	V4SZD4_CITCL SubName: Full=Uncharacterized protein {ECO:0000313|EMBL:ESR46187.1};	--	--	--	--	--	--
Cs_ont_1g016080	6.1344	5.3954	5.3172	7.2798	5.6239	6.7472	3.7547	5.0377	4.1695	3.944	4.8606	4.2757	2.7169	2.3472	2.4758	2.7852	2.5421	2.8672	20980992	20984986	-	--	--	MAR-binding filament-like protein 1-1 isoform X1 [Citrus sinensis]	MFP1_TOBAC RecName: Full=MAR-binding filament-like protein 1-1;	A0A2H5PFU4_CITUN SubName: Full=Uncharacterized protein {ECO:0000313|EMBL:GAY51232.1};	--	GO:0016363,nuclear matrix; GO:0003677,DNA binding; GO:0003674,molecular_function; GO:0003676,nucleic acid binding; GO:0005488,binding; GO:0097159,organic cyclic compound binding; GO:1901363,heterocyclic compound binding; GO:0005575,cellular_component; GO:0005622,intracellular anatomical structure; GO:0005634,nucleus; GO:0031974,membrane-enclosed lumen; GO:0031981,nuclear lumen; GO:0034399,nuclear…	PF13166.9:AAA domain	--	--	--
Cs_ont_1g016150	0	0.0149	0	0	0	0	0	0.0284	0.0617	0.0211	0.0189	0.0226	0.643	0.5526	0.6803	1.3688	0.8606	1.2622	21022658	21024062	-	--	--	transcription repressor OFP14 [Citrus sinensis]	OFP14_ARATH RecName: Full=Transcription repressor OFP14; AltName: Full=Ovate family protein 14; Short=AtOFP14;	A0A2H5PGI8_CITUN RecName: Full=Transcription repressor {ECO:0000256|RuleBase:RU367028}; AltName: Full=Ovate family protein {ECO:0000256|RuleBase:RU367028};	--	GO:0005634,nucleus; GO:0045892,negative regulation of transcription, DNA-templated; GO:0006139,nucleobase-containing compound metabolic process; GO:0006351,transcription, DNA-templated; GO:0006355,regulation of transcription, DNA-templated; GO:0006725,cellular aromatic compound metabolic process; GO:0006807,nitrogen compound metabolic process; GO:0008150,biological_process; GO:0008152,metabolic p…	PF04844.16:Transcriptional repressor, ovate	OFP	TF	OFP
Cs_ont_1g016190	0.6252	1.064	1.19	1.1078	1.7357	2.3063	3.9222	3.7593	6.4411	5.0511	5.009	3.4441	0.1637	0.1563	0.1049	0	0.2738	0.0918	21062996	21063271	+	--	--	hypothetical protein CUMW_132570 [Citrus unshiu]	--	A0A2H5PFS9_CITUN SubName: Full=Uncharacterized protein {ECO:0000313|EMBL:GAY51220.1};	--	--	--	--	--	--
Cs_ont_1g016250	4.2538	5.0243	4.1427	3.2016	4.9116	3.0351	0.6668	0.7835	0.8513	0.7765	0.8352	1.2857	2.0988	2.3149	2.3884	2.5173	2.1763	1.5916	21091270	21092033	-	K00487 trans-cinnamate 4-monooxygenase [EC:1.14.14.91] | (RefSeq) C4H2; cinnamate 4-hydroxylase CYP73 (A)	ko00130: Ubiquinone and other terpenoid-quinone biosynthesis; ko00940: Phenylpropanoid biosynthesis; ko00941: Flavonoid biosynthesis; ko00945: Stilbenoid, diarylheptanoid and gingerol biosynthesis; ko01100: Metabolic pathways; ko01110: Biosynthesis of secondary metabolites	WHy domain-containing protein [Citrus sinensis]	--	A0A067EJZ4_CITSI SubName: Full=Uncharacterized protein {ECO:0000313|EMBL:KDO51221.1};	--	--	--	--	--	--
Cs_ont_1g016260	1.0902	1.3063	1.3474	1.8856	2.3419	2.6673	1.2069	1.1885	1.0175	0.589	0.6479	0.7721	1.5083	1.2848	0.9149	0.8125	0.8526	0.9831	21093169	21094993	-	--	--	uncharacterized protein LOC102615257 [Citrus sinensis]	--	A0A067EJ53_CITSI RecName: Full=LEA_2 domain-containing protein {ECO:0000259|Pfam:PF03168};	--	GO:0016021,integral component of membrane; GO:0005575,cellular_component; GO:0016020,membrane; GO:0031224,intrinsic component of membrane; GO:0110165,cellular anatomical entity	PF03168.16:Late embryogenesis abundant protein	--	--	--
Cs_ont_1g016370	0.8397	1.2441	0.8237	0.4217	0.312	0.2404	0.0952	0.0642	0.0698	0.1296	0.1711	0.1894	1.4173	1.4329	1.3983	0.4892	0.556	0.6523	21153157	21158082	-	--	--	Regulator of Vps4 activity in the MVB pathway protein [Citrus sinensis]	--	A0A2H5PFR6_CITUN SubName: Full=Uncharacterized protein {ECO:0000313|EMBL:GAY51197.1};	Spindle pole body protein	GO:0015031,protein transport; GO:0006810,transport; GO:0006811,ion transport; GO:0006820,anion transport; GO:0008104,protein localization; GO:0008150,biological_process; GO:0015833,peptide transport; GO:0033036,macromolecule localization; GO:0042886,amide transport; GO:0045184,establishment of protein localization; GO:0051179,localization; GO:0051234,establishment of localization; GO:0071702,orga…	PF03398.17:Regulator of Vps4 activity in the MVB pathway	--	--	--
Cs_ont_1g016390	1.0705	0.7612	1.1855	1.1696	1.003	1.0013	0.5827	0.5075	0.4304	0.5796	0.6185	0.6093	0.6445	0.5753	0.4941	0.6219	0.4219	0.4872	21185490	21188713	-	K03715 1,2-diacylglycerol 3-beta-galactosyltransferase [EC:2.4.1.46] | (RefSeq) monogalactosyldiacylglycerol synthase 2, chloroplastic-like (A)	ko00561: Glycerolipid metabolism; ko01100: Metabolic pathways	reverse transcriptase domain-containing protein [Citrus sinensis]	--	A0A067D4V7_CITSI RecName: Full=CCHC-type domain-containing protein {ECO:0000259|PROSITE:PS50158}; Flags: Fragment;	FOG: Reverse transcriptase	GO:0003676,nucleic acid binding; GO:0008270,zinc ion binding; GO:0003674,molecular_function; GO:0005488,binding; GO:0097159,organic cyclic compound binding; GO:1901363,heterocyclic compound binding; GO:0043167,ion binding; GO:0043169,cation binding; GO:0046872,metal ion binding; GO:0046914,transition metal ion binding	PF14111.9:Domain of unknown function (DUF4283)	--	--	--
Cs_ont_1g016430	0.5259	0.5928	0.3227	0.5083	0.4978	0.1134	0.4235	0.2654	0.2523	0.3452	0.3094	0.237	6.6457	5.9882	5.7543	4.4219	4.7117	5.5805	21222436	21261296	-	K01179 endoglucanase [EC:3.2.1.4] | (RefSeq) basic cellulase precursor (A)	ko00500: Starch and sucrose metabolism; ko01100: Metabolic pathways	Regulator of Vps4 activity in the MVB pathway protein [Citrus sinensis]	--	V4SMY9_CITCL SubName: Full=Uncharacterized protein {ECO:0000313|EMBL:ESR40245.1};	Spindle pole body protein	GO:0015031,protein transport; GO:0006810,transport; GO:0006811,ion transport; GO:0006820,anion transport; GO:0008104,protein localization; GO:0008150,biological_process; GO:0015833,peptide transport; GO:0033036,macromolecule localization; GO:0042886,amide transport; GO:0045184,establishment of protein localization; GO:0051179,localization; GO:0051234,establishment of localization; GO:0071702,orga…	PF03398.17:Regulator of Vps4 activity in the MVB pathway	--	--	--
Cs_ont_1g016450	4.1374	4.8575	4.0336	2.682	3.7119	3.749	3.9659	4.6207	4.4881	3.7988	3.1717	5.8368	1.9018	2.4974	2.1342	3.733	4.5743	3.6889	21269180	21270465	-	K12831 splicing factor 3B subunit 4 | (RefSeq) splicing factor 3B subunit 4-like isoform X1 (A)	ko03040: Spliceosome	splicing factor 3B subunit 4-like isoform X1 [Citrus sinensis]	SC35_ARATH RecName: Full=Serine/arginine-rich splicing factor SC35; Short=At-SC35; Short=AtSC35; AltName: Full=SC35-like splicing factor;	A0A067EJ64_CITSI RecName: Full=RRM domain-containing protein {ECO:0000259|PROSITE:PS50102}; Flags: Fragment;	Splicing factor 3b, subunit 4	GO:0005737,cytoplasm; GO:0016607,nuclear speck; GO:0005681,spliceosomal complex; GO:0003729,mRNA binding; GO:0003723,RNA binding; GO:0000398,mRNA splicing, via spliceosome; GO:0008380,RNA splicing; GO:0003674,molecular_function; GO:0003676,nucleic acid binding; GO:0005488,binding; GO:0097159,organic cyclic compound binding; GO:1901363,heterocyclic compound binding; GO:0000375,RNA splicing, via tr…	PF00076.25:RNA recognition motif. (a.k.a. RRM, RBD, or RNP domain)	--	--	--
Cs_ont_1g016480	6.9845	4.5947	6.5405	3.8825	3.4217	3.8972	6.671	7.2212	8.6719	8.7574	10.3812	9.2038	6.6677	8.2165	7.1721	4.4817	5.9381	5.0666	21294957	21303699	-	--	--	TMV resistance protein N-like [Citrus sinensis]	--	A0A067E7U3_CITSI RecName: Full=NB-ARC domain-containing protein {ECO:0000259|Pfam:PF00931}; Flags: Fragment;	--	GO:0043531,ADP binding; GO:0006952,defense response; GO:0000166,nucleotide binding; GO:0003674,molecular_function; GO:0005488,binding; GO:0017076,purine nucleotide binding; GO:0030554,adenyl nucleotide binding; GO:0032553,ribonucleotide binding; GO:0032555,purine ribonucleotide binding; GO:0032559,adenyl ribonucleotide binding; GO:0036094,small molecule binding; GO:0043167,ion binding; GO:0043168…	--	--	--	--
[truncated: 9,269 more rows]

## Sheet: Table S4
Table S4. 41 TFs related to structural genes of amino acid biosynthesis in brown module in CT and CJ peels .
Gene ID	Family name	Annotation name	Structural Genes Counts
Cs_ont_1g023430	GRAS	SHR	8
Cs_ont_1g027680	NAC	NAC37	8
Cs_ont_2g004750	SBP	SBP1	8
Cs_ont_3g022790	EIL	EIN3	8
Cs_ont_4g005020	MYB	RAX3	8
[truncated: 36 more rows]

## Sheet: 杂
Compounds	CT1-1	CT1-2	CT1-3		CJ1-1	CJ1-2	CJ1-3		CT2-1	CT2-2	CT2-3		CJ2-1	CJ2-2	CJ2-3		CT3-1	CT3-2	CT3-3		CJ3-1	CJ3-2	CJ3-3
[truncated: 18 more rows]
